# Supplementary material for: Exploiting peptide chirality and transport to dissect the complex mechanism of action of host peptides on bacteria
Source: PLoS Genet. 2025 Dec 11;21(12):e1011892. doi: 10.1371/journal.pgen.1011892 (PMC12714254; doi:10.1371/journal.pgen.1011892)
Supplement: S1 Data — (ZIP) [file pgen.1011892.s008.zip]

Archive with 33 entries (32 files):
- Raw data files/
- Raw data files/Fig 1A.csv
- Raw data files/Fig 1B DNCR247.tif
- Raw data files/Fig 1B LNCR247.tif
- Raw data files/Fig 1B Untreated.tif
- Raw data files/Fig 2A.csv
- Raw data files/Fig 2B.csv
- Raw data files/Fig 3A.csv
- Raw data files/Fig 3B.csv
- Raw data files/Fig 4A.csv
- Raw data files/Fig 4B.csv
- Raw data files/Fig 4C.csv
- Raw data files/Fig 4D.csv
- Raw data files/Fig 5 Aand B and Fig S5 A and B.csv
- Raw data files/Fig 5 D,E and F.csv
- Raw data files/Fig 5C.csv
- Raw data files/Fig 6 A and B.csv
- Raw data files/Fig 6C.csv
- Raw data files/Fig 7A.csv
- Raw data files/Fig 7B.csv
- Raw data files/Fig 7C.csv
- Raw data files/S1 FigA.csv
- Raw data files/S1 FigB.csv
- Raw data files/S2 FigA.csv
- Raw data files/S2 FigB.csv
- Raw data files/S2 FigC.csv
- Raw data files/S2 FigD.tif
- Raw data files/S2 FigE.csv
- Raw data files/S3 FigA.tif
- Raw data files/S3 FigB.tif
- Raw data files/S3 FigC.csv
- Raw data files/S4 Fig.csv
- Raw data files/S5 FigC.csv
