# Supplementary material for: Exploiting peptide chirality and transport to dissect the complex mechanism of action of host peptides on bacteria
Source: PLoS Genet. 2025 Dec 11;21(12):e1011892. doi: 10.1371/journal.pgen.1011892 (PMC12714254; doi:10.1371/journal.pgen.1011892)
Supplement: S1 Data — (ZIP) [file pgen.1011892.s008.zip › Raw data files/Fig 2A.csv]

Time	L-NCR247+SbmA	SbmA	L-NCR247
1	0	0	0
2	0.00418	-0.00726	-0.00074
3	0.01491	-0.00283	-0.00148
4	0.01839	-0.00125	-0.00129
5	0.02227	-0.00047	-0.00015
6	0.03017	-0.00548	-0.00239
7	0.0377	-0.00522	-0.00331
8	0.03334	-0.00106	0.00006
9	0.04349	-0.00756	-0.0017
10	0.04341	-0.00582	0.00015
11	0.04603	-0.00396	-0.00034
12	0.0508	-0.00653	0.00024
13	0.05389	-0.00369	-0.00156
14	0.0583	-0.00383	-0.00188
15	0.06132	-0.00202	-0.00059
16	0.06244	0.00182	-0.00081
17	0.06652	-0.00243	-0.00222
18	0.06637	-0.00576	-0.00287
19	0.07418	-0.0024	-0.00037
20	0.07099	-0.00005	0.00136
21	0.07463	-0.00664	0.0052
22	0.07592	-0.00549	-0.00164
23	0.07754	-0.0009	-0.00125
24	0.08042	-0.00154	0.00257
25	0.08537	-0.00008	-0.00096
26	0.08381	-0.00316	0.00259
27	0.09054	-0.00185	-0.00357
28	0.09485	0.00039	0.00217
29	0.0966	-0.0013	0.00034
30	0.09333	-0.0048	0.00304
31	0.09739	-0.00356	0.00007
32	0.09864	0.00044	-0.00172
33	0.10399	0.00264	-0.00315
34	0.10082	-0.00833	-0.00278
35	0.10641	-0.00042	-0.00303
36	0.10468	-0.00151	-0.00155
37	0.11152	-0.0027	-0.00296
38	0.11476	-0.0025	-0.00411
39	0.11061	-0.0029	-0.0004
40	0.11504	-0.00153	-0.00012
41	0.1245	-0.00099	-0.00207
42	0.12096	0.00063	-0.00074
43	0.12128	-0.00311	-0.00251
44	0.13056	0.00169	-0.00122
45	0.12417	-0.00318	-0.0029
46	0.12944	-0.00347	0.00217
47	0.1336	-0.00613	0.00305
48	0.13375	-0.00061	-0.00056
49	0.13769	-0.00442	0.0002
50	0.14084	-0.0009	0.00098
51	0.13408	0.0032	-0.00264
52	0.13589	0.00073	-0.00358
53	0.142	-0.00066	-0.00124
54	0.14196	0.00135	-0.00046
55	0.14155	-0.0006	-0.00222
56	0.14622	0.00009	0.00147
57	0.14941	-0.00328	-0.00188
58	0.15017	-0.0028	-0.00016
59	0.15317	0.0007	0.00151
60	0.1565	-0.00115	0.00291
61	0.1513	0.00464	0.00054
62	0.15253	0.00328	-0.00102
63	0.16101	0.00421	0.00312
64	0.15904	-0.0019	-0.00022
65	0.1602	0.00055	0.00075
66	0.16107	0.00278	0.00273
67	0.16182	0.00022	-0.00123
68	0.16594	-0.00302	0.00039
69	0.17008	-0.00111	0.00002
70	0.174	0.00035	-0.00113
71	0.17043	0.00206	0.00013
72	0.1805	0.00376	-0.00379
73	0.17543	0.00213	0.00109
74	0.17294	-0.00004	0.00039
75	0.18597	0.001	-0.00254
76	0.18251	0.00374	-0.0033
77	0.18051	-0.00022	0.00139
78	0.18363	0.00221	-0.00014
79	0.18833	-0.00091	0.00034
80	0.18346	-0.00074	-0.0005
81	0.191	-0.00142	0.00593
82	0.1935	0.00496	0.00375
83	0.18868	0.0013	0.00348
84	0.19171	-0.00129	0.00048
85	0.19885	0.00355	-0.00289
86	0.19655	0.00413	0.00291
87	0.20278	0.0035	-0.0026
88	0.20354	0.00297	-0.00021
89	0.19964	0.00557	0.00368
90	0.20158	-0.00113	-0.00053
91	0.20927	0.00369	-0.00222
92	0.20486	0.00498	0.00156
93	0.20536	0.00122	0.00193
94	0.2127	0.00356	-0.00481
95	0.21096	0.0057	0.00168
96	0.21361	0.00344	0.00283
97	0.22191	0.00607	-0.00399
98	0.21557	0.00701	0.00198
99	0.21057	0.00159	0.0024
100	0.21536	0.00392	0.00343
101	0.22057	0.00304	-0.00175
102	0.22207	0.00375	0.00075
103	0.22377	0.00093	-0.00177
104	0.22621	0.00823	-0.00027
105	0.22106	0.00452	0.0019
106	0.22485	-0.0024	0.00027
107	0.22904	0.00233	0.00359
108	0.22741	0.00636	0.00166
109	0.23444	-0.00152	-0.00109
110	0.23605	0.00629	0.00251
111	0.23356	0.00207	-0.00129
112	0.23252	0.00301	-0.00096
113	0.2395	0.00644	-0.00095
114	0.23905	0.0061	-0.00134
115	0.24033	0.00318	-0.00259
116	0.24554	0.00783	0.00147
117	0.24396	0.00671	0.00381
118	0.23879	0.00466	-0.00281
119	0.24967	0.00518	-0.00441
120	0.24734	0.00676	0.00175
121	0.24493	0.00443	0.00074
122	0.25148	0.00284	-0.00148
123	0.25216	0.00365	0.0018
124	0.25184	0.00251	0.00129
125	0.25502	0.00661	-0.00152
126	0.24984	0.00902	-0.00087
127	0.25344	0.00723	-0.00031
128	0.26232	0.00629	-0.00139
129	0.25743	0.0058	0.00106
130	0.25545	0.00313	0.00486
131	0.26358	0.00504	-0.00348
132	0.2653	0.00618	0.00033
133	0.26241	0.00431	-0.00094
134	0.26518	0.00867	0.00202
135	0.27039	0.00832	0.00118
136	0.26869	0.00707	0.00342
137	0.26968	0.00695	-0.001
138	0.27485	0.00777	0.00113
139	0.27197	0.00657	0.00238
140	0.27638	0.00225	-0.00355
141	0.27753	0.01017	-0.00111
142	0.28026	0.00735	-0.00299
143	0.279	0.0042	-0.00314
144	0.28129	0.00591	0.00143
145	0.28206	0.00742	0.0021
146	0.27943	0.00734	-0.00086
147	0.28416	0.0059	0.00013
148	0.2861	0.00937	-0.00185
149	0.2823	0.0065	0.00147
150	0.29216	0.00708	-0.00013
151	0.29205	0.00965	0.00378
152	0.28964	0.00574	0.00784
153	0.29261	0.00622	0.00391
154	0.29658	0.00824	0.00075
155	0.28667	0.00518	0.00169
156	0.29792	0.00572	-0.00339
157	0.30012	0.00635	-0.00082
158	0.29187	0.01327	-0.00126
159	0.29618	0.00873	-0.00234
160	0.30599	0.00888	0.00087
161	0.30374	0.01016	0.00216
162	0.29916	0.00464	0.0021
163	0.3037	0.00551	-0.00347
164	0.301	0.00902	0.00542
165	0.30756	0.01177	0.00289
166	0.30986	0.01124	0.00002
167	0.31249	0.0094	0.00274
168	0.30868	0.01145	0.0037
169	0.31842	0.0042	-0.00089
170	0.31121	0.01007	-0.00193
171	0.31355	0.00801	-0.00117
172	0.31885	0.01353	-0.00241
173	0.3171	0.01261	-0.00028
174	0.31289	0.00645	0.00188
175	0.32598	0.00471	-0.00024
176	0.32084	0.01099	-0.0018
177	0.32182	0.01042	0.00247
178	0.32351	0.01201	-0.00029
179	0.32615	0.00825	0.00208
180	0.3217	0.00979	0.00292
181	0.32876	0.00679	0.00351
182	0.33097	0.00769	-0.00185
183	0.32789	0.01041	-0.00247
184	0.33285	0.00931	0.00353
185	0.33159	0.01013	0.0048
186	0.33155	0.01185	0.00334
187	0.33377	0.00966	0.00095
188	0.33749	0.00994	-0.00063
189	0.33559	0.01114	0.00237
190	0.33753	0.00761	0.00226
191	0.34401	0.00927	-0.001
192	0.34283	0.01033	0.00553
193	0.33964	0.01237	0.00364
194	0.34627	0.01075	-0.00221
195	0.34633	0.01548	0.00079
196	0.34504	0.00933	0.00335
197	0.34364	0.01131	-0.00261
198	0.34964	0.01736	-0.00057
199	0.34529	0.0098	0.00204
200	0.35452	0.00633	-0.00141
201	0.34911	0.01082	-0.00024
202	0.35166	0.01027	0.00001
203	0.35779	0.01089	-0.0022
204	0.35601	0.01446	-0.00109
205	0.35704	0.01265	-0.00069
206	0.35792	0.00913	0.00037
207	0.3597	0.01303	0.00193
208	0.35797	0.01248	-0.00132
209	0.3621	0.01248	0.00286
210	0.36369	0.00935	-0.00451
211	0.36164	0.01037	0.00221
212	0.3673	0.00975	-0.00092
213	0.36136	0.01237	-0.00224
214	0.36524	0.01329	0.00094
215	0.36834	0.01106	-0.00186
216	0.36763	0.00977	0.00265
217	0.36684	0.01137	-0.00174
218	0.36842	0.01164	-0.00042
219	0.36878	0.01091	0.00153
220	0.37907	0.01095	0.00033
221	0.37539	0.0147	-0.00137
222	0.37828	0.01211	0.00121
223	0.3757	0.0159	-0.00245
224	0.37191	0.00928	0.00243
225	0.38107	0.01201	-0.00199
226	0.38138	0.01355	-0.00361
227	0.38333	0.01343	0.00078
228	0.38607	0.00977	-0.00108
229	0.38721	0.0144	0.00052
230	0.38574	0.01637	0.00132
231	0.38396	0.01076	0.00009
232	0.38792	0.01088	0.00105
233	0.38355	0.01334	0.00047
234	0.39103	0.01185	0.00095
235	0.39505	0.01218	-0.00026
236	0.39324	0.01261	0.0011
237	0.39586	0.01689	-0.00027
238	0.39475	0.00816	0.00178
239	0.39276	0.01533	0.00354
240	0.3946	0.01271	0.00189
241	0.39817	0.01537	-0.00012
242	0.40248	0.01422	0.00704
243	0.39869	0.01531	-0.00366
244	0.40053	0.01186	-0.00204
245	0.40415	0.01602	-0.00192
246	0.40292	0.01542	0.00138
247	0.40202	0.01136	-0.00541
248	0.40699	0.01489	-0.00017
249	0.40243	0.01145	0.00045
250	0.40321	0.01332	-0.00055
251	0.4133	0.01288	0.00023
252	0.41071	0.01329	0.00076
253	0.41028	0.01126	-0.00185
254	0.41198	0.01199	-0.00049
255	0.41442	0.01629	-0.00124
256	0.41068	0.01296	0.00289
257	0.41559	0.0113	-0.00085
258	0.41618	0.0216	-0.0015
259	0.4125	0.01755	-0.00055
260	0.42008	0.01362	0.0004
261	0.41899	0.01538	-0.00036
262	0.41995	0.01837	0.00069
263	0.42516	0.01681	0.00237
264	0.42595	0.01222	0.00062
265	0.42143	0.00734	-0.00044
266	0.42316	0.01444	-0.00211
267	0.42102	0.01787	-0.00283
268	0.42399	0.01316	-0.0017
269	0.4261	0.0162	0.00052
270	0.43091	0.01222	0.00381
271	0.42803	0.0156	0.00182
272	0.42851	0.01474	0.0002
273	0.4333	0.01443	-0.00193
274	0.43268	0.01387	-0.00029
275	0.42833	0.01004	0.00317
276	0.43906	0.01651	0.00079
277	0.43574	0.01491	0.00017
278	0.43694	0.0175	-0.00196
279	0.44326	0.01596	-0.00329
280	0.4432	0.0157	-0.00211
281	0.43691	0.01456	0.00256
282	0.4391	0.01626	-0.00234
283	0.4415	0.01665	0.00406
284	0.44154	0.01514	0.00236
285	0.44195	0.0167	0.00035
286	0.44629	0.01403	-0.00163
287	0.44598	0.01558	0.00183
288	0.44843	0.01481	-0.00099
289	0.45048	0.01692	0.00216
290	0.45057	0.01535	0.0023
291	0.45021	0.01402	0.00158
292	0.45431	0.02144	0.00342
293	0.45129	0.01697	0.00223
294	0.45308	0.01644	0.00099
295	0.45473	0.01681	-0.00359
296	0.45304	0.0135	-0.00251
297	0.45219	0.0137	-0.0022
298	0.46146	0.01599	0.00113
299	0.4567	0.01812	0.00189
300	0.45983	0.01687	-0.00036
301	0.46066	0.02168	-0.00063
302	0.45975	0.01854	0.00119
303	0.45978	0.01649	0.00032
304	0.46711	0.02068	-0.00122
305	0.45927	0.0178	-0.00043
306	0.46185	0.01542	0.00191
307	0.46878	0.01983	-0.00121
308	0.46905	0.01874	0.00458
309	0.4675	0.016	-0.00013
310	0.46925	0.01671	0.00018
311	0.46789	0.02061	0.00166
312	0.46832	0.01508	0.00299
313	0.47457	0.0191	0.0011
314	0.47926	0.01764	0.00374
315	0.47291	0.01822	0.0017
316	0.4755	0.0182	0.00355
317	0.47625	0.02042	-0.00209
318	0.47428	0.01816	0.00267
319	0.47993	0.01882	-0.00164
320	0.48145	0.01779	-0.00102
321	0.47914	0.0214	0.00213
322	0.48081	0.0172	-0.00131
323	0.48274	0.01719	0.00035
324	0.47734	0.01894	0.00051
325	0.48216	0.01968	0.00027
326	0.49271	0.01658	0.00032
327	0.48342	0.02079	0.0021
328	0.48266	0.0169	0.00304
329	0.48629	0.01733	-0.00175
330	0.48889	0.01769	0.00114
331	0.48581	0.02118	0.0034
332	0.49602	0.01715	-0.00228
333	0.49251	0.01966	0.00246
334	0.49368	0.01684	0.00036
335	0.49388	0.0156	-0.00245
336	0.49333	0.02004	0.0014
337	0.49354	0.02199	0.00054
338	0.49782	0.01739	-0.00123
339	0.50066	0.01733	0.00233
340	0.50019	0.02294	0.00295
341	0.50369	0.01984	0.00238
342	0.50234	0.01893	-0.00147
343	0.49829	0.01867	-0.00269
344	0.50596	0.01572	-0.00199
345	0.51001	0.01808	-0.00137
346	0.50014	0.02075	-0.00034
347	0.5093	0.0204	-0.00472
348	0.50433	0.02028	0.00205
349	0.50888	0.01816	0.00092
350	0.50607	0.02073	-0.00071
351	0.51114	0.02002	-0.00421
352	0.51199	0.02166	-0.00225
353	0.50642	0.01957	0.00331
354	0.51394	0.01873	-0.00117
355	0.51387	0.02041	-0.00266
356	0.51086	0.01924	0.00117
357	0.51485	0.0172	0.00006
358	0.52339	0.02242	0.00068
359	0.5153	0.01941	0.00397
360	0.51237	0.01787	0.00135
361	0.51658	0.02262	0.0022
362	0.51948	0.01379	0.00695
363	0.52611	0.02195	-0.00245
364	0.52392	0.01745	-0.00151
365	0.51746	0.02236	0.00471
366	0.52467	0.02031	0.00087
367	0.52951	0.02418	-0.00112
368	0.52297	0.021	0.00146
369	0.5228	0.01951	0.00416
370	0.52854	0.02056	0.00005
371	0.52496	0.0251	-0.00295
372	0.52749	0.02288	0.00166
373	0.5312	0.0202	-0.00304
374	0.52808	0.02546	0.00319
375	0.53139	0.01668	0.00261
376	0.53393	0.0176	0.00238
377	0.53746	0.02578	0.00213
378	0.53125	0.01766	0.00091
379	0.53869	0.02583	-0.00223
380	0.53673	0.02192	0.00399
381	0.53393	0.02059	0.00167
382	0.54031	0.02021	0.00283
383	0.53955	0.02226	0.00318
384	0.53373	0.02234	0.00092
385	0.53932	0.02233	0.00161
386	0.54354	0.02281	-0.00096
387	0.53853	0.02411	0.00342
388	0.54098	0.01821	-0.00435
389	0.54678	0.02272	-0.00175
390	0.54484	0.02482	0.00352
391	0.55087	0.02579	-0.002
392	0.55219	0.02055	-0.00003
393	0.54687	0.02838	0.00372
394	0.54651	0.02005	0.00259
395	0.55645	0.02288	-0.00414
396	0.55282	0.02194	-0.00073
397	0.54994	0.01957	0.00318
398	0.55328	0.02281	-0.00185
399	0.55631	0.02506	-0.00062
400	0.55131	0.01893	0.00264
401	0.5547	0.02353	0.00233
402	0.55313	0.02138	0.00333
403	0.55867	0.02171	0.00179
404	0.5583	0.02538	0.00338
405	0.56315	0.02389	0.00315
406	0.55766	0.02356	0.0019
407	0.56774	0.02223	-0.00038
408	0.5626	0.01995	-0.00016
409	0.5625	0.02321	-0.00037
410	0.5598	0.0255	-0.00104
411	0.56641	0.02028	-0.00086
412	0.56374	0.02434	0.00206
413	0.56257	0.01882	0.00252
414	0.5641	0.02338	0.00196
415	0.56723	0.02483	0.0033
416	0.56723	0.02493	0.00039
417	0.57562	0.02118	0.00217
418	0.56969	0.0254	0.0022
419	0.5681	0.02784	0.00463
420	0.57384	0.01823	0.00283
421	0.57535	0.0263	-0.00055
422	0.57228	0.02518	0.00268
423	0.57904	0.02023	-0.00048
424	0.57099	0.02664	0.00686
425	0.57231	0.02158	0.00426
426	0.57966	0.01992	0.00094
427	0.57914	0.02184	-0.00022
428	0.5817	0.02633	0.00606
429	0.5814	0.02295	0.0006
430	0.58125	0.0261	0.00405
431	0.57907	0.02664	0.0024
432	0.58305	0.02123	0.00072
433	0.58608	0.0273	-0.00143
434	0.58494	0.02188	0.00416
435	0.58793	0.02406	0.00156
436	0.58784	0.02203	-0.0005
437	0.58751	0.02434	-0.00056
438	0.58527	0.02629	-0.00103
439	0.59185	0.02206	0.00009
440	0.588	0.02761	0.00227
441	0.59012	0.02081	0.00604
442	0.59352	0.02313	0.0022
443	0.59291	0.02572	-0.00111
444	0.591	0.0299	0.0044
445	0.59805	0.027	0.00535
446	0.59882	0.02635	0.00509
447	0.59656	0.02554	0.0024
448	0.59999	0.02512	0.00357
449	0.59979	0.02499	0.00178
450	0.60101	0.01847	0.00226
451	0.59807	0.02401	0.00171
452	0.60576	0.02779	0.0008
453	0.59379	0.02439	0.00671
454	0.60181	0.02551	0.00656
455	0.61066	0.02766	-0.00175
456	0.60183	0.02629	0.00294
457	0.59927	0.02305	0.00195
458	0.60668	0.02933	0.00508
459	0.60631	0.02099	0.00207
460	0.60332	0.02194	-0.00358
461	0.61158	0.02591	0.00207
462	0.60542	0.02661	0.00605
463	0.60848	0.02585	-0.00297
464	0.60895	0.02382	0.00126
465	0.60815	0.02702	0.00297
466	0.61589	0.02476	0.00122
467	0.62035	0.02246	0.00064
468	0.61318	0.02564	0.00419
469	0.61207	0.02924	0.00413
470	0.61347	0.02837	0.00528
471	0.6229	0.02987	0.00324
472	0.61805	0.02703	0.00023
473	0.61517	0.02412	0.00156
474	0.62166	0.03001	0.00504
475	0.61951	0.02811	-0.003
476	0.6185	0.02456	-0.00138
477	0.62268	0.02878	-0.00321
478	0.61923	0.02458	0.00544
479	0.62601	0.02935	0.00322
480	0.62887	0.02736	-0.00267
481	0.62459	0.0272	0.0063
482	0.62679	0.02386	0.00219
483	0.62921	0.02552	0.00023
484	0.63187	0.02686	0.00217
485	0.62445	0.02833	0.00411
486	0.63187	0.02781	0.00275
487	0.62754	0.02777	0.00061
488	0.62713	0.02685	0.0028
489	0.63257	0.02905	0.0013
490	0.6335	0.02708	0.00253
491	0.6299	0.02654	0.00158
492	0.63259	0.02317	0.00275
493	0.63428	0.02715	-0.00407
494	0.63131	0.03017	0.0025
495	0.63666	0.02852	-0.00106
496	0.63616	0.03154	0.00101
497	0.63651	0.02365	0.00218
498	0.63528	0.02577	0.00274
499	0.64001	0.02648	0.00071
500	0.63596	0.02559	0.0017
501	0.6363	0.02506	0.00007
502	0.6453	0.03067	0.0027
503	0.64142	0.02307	0.0025
504	0.64144	0.02874	0.00082
505	0.64912	0.03022	0.00098
506	0.64408	0.03003	0.00374
507	0.64752	0.03118	0.00037
508	0.64956	0.02707	-0.00001
509	0.64644	0.02985	-0.00081
510	0.64271	0.03043	0.00045
511	0.64724	0.0242	0.00365
512	0.64567	0.03028	0.00256
513	0.64944	0.02892	0.00167
514	0.65449	0.03261	0.00238
515	0.65506	0.02743	0.00062
516	0.64705	0.03266	0.00309
517	0.65587	0.02788	-0.00384
518	0.65473	0.03097	0.00307
519	0.65866	0.02653	0.0019
520	0.6579	0.02769	0.00329
521	0.65944	0.02744	0.00316
522	0.65305	0.03	0.00448
523	0.65993	0.0254	0.0032
524	0.66178	0.03208	0.00345
525	0.65816	0.02891	0.00207
526	0.66059	0.02838	0.00463
527	0.66532	0.02876	0.00411
528	0.65812	0.02592	0.00272
529	0.66566	0.02586	0.00016
530	0.66725	0.02895	0.0001
531	0.66064	0.0277	0.00302
532	0.66468	0.03264	0.00393
533	0.66608	0.03336	0.00377
534	0.6678	0.03242	0.0015
535	0.66352	0.02557	0.00376
536	0.67146	0.03356	0.00016
537	0.67299	0.03026	-0.0045
538	0.66705	0.02943	0.0029
539	0.67569	0.03222	-0.00188
540	0.67121	0.03101	-0.00146
541	0.66995	0.03239	-0.00118
542	0.66715	0.02811	0.00025
543	0.6785	0.02789	-0.0007
544	0.67323	0.03075	0.00146
545	0.6773	0.03035	-0.00054
546	0.67518	0.03063	-0.00176
547	0.67851	0.0267	-0.00032
548	0.67718	0.02935	0.00156
549	0.68148	0.02792	0.00283
550	0.67787	0.03081	0.00342
551	0.67873	0.02819	0.00128
552	0.68615	0.03103	-0.00133
553	0.68088	0.03015	0.00148
554	0.6806	0.03231	0.00023
555	0.68819	0.03274	-0.00095
556	0.68	0.03467	0.00003
557	0.6874	0.03144	0.00459
558	0.68435	0.02783	0.00079
559	0.68289	0.02893	0.00367
560	0.68699	0.02795	0.00117
561	0.6919	0.03448	0.00201
562	0.68842	0.03689	-0.00068
563	0.6881	0.02996	0.00139
564	0.69342	0.0322	0.0029
565	0.69086	0.03343	-0.00011
566	0.68762	0.03168	-0.00029
567	0.69488	0.03177	-0.00117
568	0.6924	0.03222	0.00083
569	0.69226	0.03277	0.00042
570	0.69338	0.02701	0.00127
571	0.69892	0.0284	-0.00509
572	0.69526	0.03541	0.00056
573	0.69619	0.03286	0.00089
574	0.70165	0.03301	-0.00114
575	0.69888	0.03272	0.00233
576	0.69537	0.03072	0.00178
577	0.70156	0.03581	0.00073
578	0.699	0.03299	-0.00024
579	0.69845	0.03106	0.00013
580	0.70392	0.03015	-0.00261
581	0.70261	0.03217	0.00609
582	0.69675	0.03148	0.00105
583	0.70319	0.0295	0.00268
584	0.70483	0.03563	-0.00209
585	0.70625	0.02794	0.0028
586	0.70813	0.03328	-0.00282
587	0.70598	0.03548	-0.00095
588	0.70553	0.03133	0.0019
589	0.70769	0.03163	-0.00164
590	0.70865	0.02878	0.001
591	0.70817	0.03333	0.00149
592	0.7114	0.03686	0.00016
593	0.71803	0.03289	-0.00114
594	0.71246	0.03974	0.00231
595	0.71498	0.02903	0.00118
596	0.71518	0.02835	-0.00165
597	0.71471	0.03062	0.00423
598	0.71509	0.03032	0.00415
599	0.71966	0.03647	-0.00029
600	0.71645	0.03183	0.00261
601	0.71656	0.03319	-0.00173
602	0.71906	0.03217	-0.00057
603	0.7172	0.03433	-0.00147
604	0.71593	0.0312	0.00444
605	0.72068	0.03225	-0.00178
606	0.72077	0.03199	-0.00118
607	0.72022	0.03375	0.00274
608	0.72342	0.03372	-0.00008
609	0.725	0.03394	-0.00074
610	0.71814	0.02902	0.00178
611	0.72535	0.03393	0.00499
612	0.72412	0.03515	0.00308
613	0.72393	0.02635	0.00072
614	0.72312	0.03062	0.00305
615	0.72313	0.03497	0.00005
616	0.72363	0.03594	0.00451
617	0.73063	0.03632	0.00546
618	0.73415	0.03692	-0.00036
619	0.72823	0.0321	0.0017
620	0.73271	0.03466	-0.00088
621	0.73685	0.0364	0.00731
622	0.73089	0.03244	0.00516
623	0.73139	0.03643	0.00403
624	0.73987	0.03383	0.00228
625	0.73374	0.03577	0.00516
626	0.73174	0.03563	0.00148
627	0.73552	0.03356	-0.00194
628	0.73929	0.03371	0.00065
629	0.73376	0.03534	0.00421
630	0.73787	0.03024	-0.00138
631	0.73761	0.03145	-0.00339
632	0.74161	0.03103	0.00167
633	0.73755	0.03436	0.00068
634	0.74375	0.03438	-0.00149
635	0.73858	0.03427	0.00182
636	0.73739	0.03476	-0.00012
637	0.73962	0.03071	0.0013
638	0.7428	0.03354	0.00505
639	0.74874	0.03011	-0.00287
640	0.75225	0.03497	-0.00017
641	0.7431	0.03304	0.0011
642	0.75115	0.03325	0.00332
643	0.75049	0.03572	0.00196
644	0.74648	0.0306	-0.00106
645	0.74822	0.03221	0.00254
646	0.75086	0.03415	0.00305
647	0.75003	0.03454	0.00147
648	0.7483	0.03442	0.00467
649	0.75194	0.03606	-0.00278
650	0.75446	0.03766	-0.00091
651	0.75367	0.03355	0.00027
652	0.75372	0.03551	0.00229
653	0.75401	0.03407	0.00227
654	0.7505	0.03588	-0.00268
655	0.75953	0.03589	0.00143
656	0.7618	0.03647	-0.0019
657	0.75729	0.03441	0.00131
658	0.75604	0.03344	-0.0005
659	0.76516	0.0365	-0.00344
660	0.7583	0.03379	0.00321
661	0.76143	0.03677	0.00303
662	0.76528	0.03336	-0.00447
663	0.76008	0.03383	0.00145
664	0.76351	0.032	-0.00153
665	0.76403	0.03215	-0.00118
666	0.7636	0.03385	0.00363
667	0.76005	0.03694	0.00347
668	0.76913	0.03771	0.00096
669	0.76602	0.03783	-0.0039
670	0.76265	0.03244	-0.00355
671	0.77409	0.03719	-0.00114
672	0.76732	0.0361	0.00363
673	0.76512	0.03769	0.00184
674	0.77437	0.03574	0.00126
675	0.76675	0.03579	0.00054
676	0.7705	0.03405	0.00126
677	0.76563	0.03235	0.00062
678	0.77467	0.03203	0.00208
679	0.77026	0.03516	0.00189
680	0.77833	0.03965	0.00158
681	0.77216	0.03765	0.00259
682	0.77273	0.03337	0.0028
683	0.77729	0.0377	-0.00249
684	0.7831	0.03636	0.00175
685	0.77349	0.03099	-0.00115
686	0.77735	0.03151	0.00205
687	0.77943	0.0386	-0.00196
688	0.77725	0.03385	0.00102
689	0.7811	0.03723	0.00041
690	0.78063	0.03225	-0.00301
691	0.7797	0.03499	0.00311
692	0.78257	0.0293	0.00452
693	0.78207	0.03181	0.0023
694	0.77846	0.03569	0.00302
695	0.78007	0.03907	0.00396
696	0.78683	0.03599	-0.002
697	0.78681	0.03619	0.00226
698	0.78302	0.03791	0.00673
699	0.79099	0.03608	-0.00024
700	0.7939	0.04093	-0.00428
701	0.78793	0.03777	0.00402
702	0.79319	0.03738	0.00316
703	0.79217	0.03806	0.00371
704	0.78659	0.03688	0.00349
705	0.79671	0.03641	-0.00114
706	0.79471	0.03654	0.00073
707	0.79364	0.03724	0.00042
708	0.79358	0.03802	-0.00251
709	0.79593	0.04268	0.00057
710	0.79327	0.03639	0.00386
711	0.79484	0.03495	0.00329
712	0.80004	0.03547	-0.00377
713	0.79263	0.03896	-0.00026
714	0.79229	0.0337	0.00431
715	0.80015	0.04113	0.00273
716	0.8015	0.0404	0.00294
717	0.79812	0.03657	0.00148
718	0.80388	0.04401	0.00115
719	0.7979	0.03649	0.00203
720	0.79834	0.03636	0.00234
721	0.80437	0.0401	-0.00132
722	0.80947	0.04244	0.00034
723	0.79695	0.03939	0.00304
724	0.80322	0.03732	0.00218
725	0.80462	0.03845	0.00687
726	0.80594	0.03954	-0.00013
727	0.80649	0.03701	0.00297
728	0.81134	0.03883	0.0046
729	0.80407	0.03993	0.00163
730	0.81208	0.03858	-0.00008
731	0.81016	0.04014	0.00274
732	0.80412	0.0354	0.00388
733	0.81036	0.03555	0.0035
734	0.81797	0.04126	-0.00009
735	0.8133	0.04254	-0.00223
736	0.81393	0.03879	-0.00063
737	0.81069	0.0404	0.00353
738	0.81383	0.04148	0.00197
739	0.81283	0.03788	-0.00207
740	0.82103	0.04119	-0.0014
741	0.81201	0.04131	0.00354
742	0.81166	0.03989	0.0036
743	0.81815	0.04109	0.00049
744	0.82123	0.0417	-0.00006
745	0.8161	0.03782	-0.00295
746	0.82089	0.03652	0.00086
747	0.81872	0.03831	-0.00131
748	0.82077	0.03863	-0.00163
749	0.81918	0.0376	0.00031
750	0.82432	0.03758	0.00326
751	0.81918	0.0351	0.00066
752	0.8212	0.0383	-0.00112
753	0.82375	0.04386	-0.00018
754	0.82003	0.03803	0.00124
755	0.82213	0.03714	-0.00072
756	0.82818	0.03546	0.00327
757	0.82456	0.03788	0.00637
758	0.82935	0.03832	0.00156
759	0.83046	0.04155	0.00334
760	0.82303	0.03649	0.00137
761	0.82609	0.03674	0.00139
762	0.835	0.04293	0.00089
763	0.8318	0.04107	0.0002
764	0.83178	0.03834	-0.0056
765	0.83274	0.03968	0.00073
766	0.83331	0.04259	0.00337
767	0.83314	0.03871	-0.00111
768	0.83347	0.04208	-0.00114
769	0.83298	0.04361	-0.00013
770	0.83086	0.0404	-0.00098
771	0.83806	0.04328	0.00152
772	0.83739	0.0431	-0.00023
773	0.83153	0.03996	0.00227
774	0.83991	0.03813	0.00204
775	0.83744	0.04253	0.00145
776	0.83354	0.03711	-0.00068
777	0.83675	0.03866	0.00205
778	0.84217	0.03951	-0.00289
779	0.83807	0.04046	-0.00169
780	0.83962	0.04264	0.00032
781	0.84087	0.03851	-0.00045
782	0.8426	0.04071	0.00107
783	0.83754	0.03639	-0.00334
784	0.84473	0.04122	0.00126
785	0.84651	0.04767	-0.00199
786	0.84564	0.03544	0.0016
787	0.84028	0.04241	0.00093
788	0.84109	0.04346	0.00253
789	0.83866	0.03774	0.00109
790	0.8487	0.04198	0.00157
791	0.85039	0.04669	0.00342
792	0.84216	0.04162	0.00102
793	0.85155	0.04079	-0.00026
794	0.85489	0.04169	-0.00111
795	0.84845	0.03992	0.00293
796	0.85308	0.03655	0.00332
797	0.85211	0.04373	0.0016
798	0.85344	0.0379	0.00209
799	0.84977	0.04268	0.00231
800	0.85734	0.04521	-0.00236
801	0.84798	0.04069	-0.00109
802	0.85086	0.04144	0.00842
803	0.85721	0.03954	0.00138
804	0.84977	0.03904	0.00124
805	0.85453	0.04746	-0.004
806	0.85973	0.04247	-0.00012
807	0.85762	0.04032	0.00097
808	0.85832	0.03934	0.00106
809	0.86017	0.04011	-0.00396
810	0.85746	0.04454	-0.0038
811	0.85714	0.03796	0.00356
812	0.86466	0.04439	0.0019
813	0.85665	0.04027	0.00261
814	0.86221	0.03962	-0.00097
815	0.86522	0.04144	-0.00182
816	0.86149	0.04124	0.00073
817	0.86171	0.04019	0.00449
818	0.86804	0.0414	-0.00334
819	0.86391	0.04563	-0.00274
820	0.86446	0.03998	0.00103
821	0.86911	0.04204	-0.0053
822	0.86756	0.04478	-0.00174
823	0.86217	0.04688	0.00051
824	0.86848	0.04126	0.00007
825	0.87015	0.04122	-0.00024
826	0.86791	0.0425	-0.00014
827	0.86569	0.04396	0.00013
828	0.87359	0.04514	-0.0044
829	0.87463	0.04034	0.00257
830	0.86725	0.03995	0.00128
831	0.87435	0.03824	-0.00173
832	0.87138	0.04072	0.00551
833	0.8731	0.04296	0.00134
834	0.87651	0.04402	0.00013
835	0.87365	0.04455	0.00266
836	0.87181	0.04147	0.0012
837	0.8793	0.044	-0.00254
838	0.87346	0.04298	0.00217
839	0.87245	0.04118	0.00107
840	0.88237	0.0465	0.00122
841	0.88429	0.03934	0.00296
842	0.87594	0.04446	0.00065
843	0.8845	0.04393	0.00273
844	0.87776	0.04178	0.00074
845	0.87557	0.03972	0.00104
846	0.8826	0.04393	0.00229
847	0.88555	0.04381	0.00479
848	0.88049	0.0424	0.00235
849	0.88237	0.0426	0.00129
850	0.88958	0.04379	-0.00082
851	0.88648	0.0377	0.00057
852	0.88132	0.03688	0.00207
853	0.88599	0.04085	0.00312
854	0.8865	0.0466	0.00156
855	0.88542	0.04827	-0.00081
856	0.88651	0.04381	0.00233
857	0.88737	0.04297	0.00326
858	0.88778	0.04054	0.00099
859	0.88911	0.04325	0.00124
860	0.8944	0.04026	-0.00134
861	0.892	0.0458	0.00144
862	0.89313	0.04745	-0.00107
863	0.8938	0.04793	0.00058
864	0.88631	0.03985	0.00337
865	0.89664	0.0469	-0.00232
866	0.8989	0.04495	0.00305
867	0.8867	0.04651	0.00254
868	0.894	0.04435	-0.00207
869	0.89686	0.05026	-0.003
870	0.89528	0.045	0.00032
871	0.89665	0.04261	-0.00274
872	0.89968	0.04096	-0.00295
873	0.89493	0.04492	-0.00075
874	0.89621	0.04207	0.00303
875	0.89988	0.04708	-0.00244
876	0.89858	0.04578	-0.00394
877	0.89919	0.04009	-0.001
878	0.9021	0.04647	0.00092
879	0.90308	0.0491	0.00182
880	0.90023	0.04375	-0.00023
881	0.90301	0.04393	0.00253
882	0.90063	0.04605	0.00585
883	0.90307	0.04009	0.00046
884	0.90921	0.04864	-0.00081
885	0.90429	0.04611	0.00109
886	0.90379	0.04858	0.00036
887	0.90696	0.04232	0.00194
888	0.906	0.04583	0.00102
889	0.90698	0.04285	-0.00021
890	0.90528	0.0466	0.00185
891	0.91275	0.04914	-0.00441
892	0.90453	0.04612	0.00283
893	0.90747	0.04577	-0.0004
894	0.91335	0.04499	0.00039
895	0.90656	0.0394	0.00495
896	0.91604	0.04227	-0.00056
897	0.91144	0.04471	-0.00363
898	0.91387	0.04544	0.00397
899	0.91003	0.0442	-0.00315
900	0.92119	0.04711	-0.00046
901	0.91048	0.04404	-0.00142
902	0.90841	0.04785	-0.00103
903	0.9145	0.04677	-0.00009
904	0.91411	0.04431	0.00363
905	0.91564	0.04449	0.00023
906	0.9165	0.0445	0.00213
907	0.92034	0.04932	-0.00156
908	0.91931	0.04465	0.00164
909	0.91601	0.04468	0.00124
910	0.91512	0.04744	-0.00181
911	0.91781	0.04335	0.001
912	0.92052	0.0437	0.0001
913	0.92158	0.04486	0.00539
914	0.91955	0.04796	0.0003
915	0.91707	0.04671	0.0004
916	0.92024	0.04983	-0.0016
917	0.92276	0.04514	0.00397
918	0.92387	0.04261	-0.0005
919	0.92848	0.04498	-0.00126
920	0.91821	0.04914	0.00159
921	0.92804	0.04611	0.00037
922	0.92808	0.0451	0.00032
923	0.92904	0.04489	-0.00292
924	0.92164	0.04215	-0.00201
925	0.93157	0.04812	0.00148
926	0.92992	0.04708	0.00209
927	0.92647	0.04731	-0.00178
928	0.93264	0.04806	-0.00664
929	0.93283	0.04529	-0.00065
930	0.92568	0.04321	0.00097
931	0.93458	0.04299	0.00063
932	0.92989	0.04878	0.00294
933	0.93178	0.04763	0.0012
934	0.9292	0.04721	0.00118
935	0.93552	0.04762	-0.00115
936	0.93039	0.04627	0.00437
937	0.92996	0.04454	0.00194
938	0.93682	0.04844	0.00025
939	0.93332	0.04515	-0.00226
940	0.93373	0.04504	0.00385
941	0.93969	0.04547	-0.0031
942	0.93655	0.0472	0.0014
943	0.93907	0.04785	0.0009
944	0.93899	0.04651	-0.00465
945	0.94327	0.04494	-0.0003
946	0.93551	0.04649	0.00436
947	0.94203	0.04507	0.00077
948	0.93993	0.04952	0.00191
949	0.93757	0.04624	-0.00366
950	0.942	0.04569	-0.0017
951	0.94072	0.04629	-0.00076
952	0.94095	0.04652	-0.00199
953	0.9507	0.04615	0.00062
954	0.94459	0.04822	-0.00271
955	0.94533	0.04609	0.00292
956	0.94384	0.04866	-0.00058
957	0.94617	0.04864	0.00192
958	0.94167	0.04674	-0.00057
959	0.94206	0.04718	0.00377
960	0.94665	0.04989	0.00083
961	0.94453	0.04503	0.00041
962	0.94526	0.04537	0.00232
963	0.94596	0.05229	0.00145
964	0.94769	0.04584	0.00301
965	0.94364	0.04672	0.00117
966	0.94986	0.04932	0.00051
967	0.94793	0.05046	0.00246
968	0.95082	0.04731	0.00263
969	0.95248	0.05043	-0.00062
970	0.95447	0.04936	0.00061
971	0.95814	0.04337	-0.00017
972	0.96002	0.0452	0.00025
973	0.94849	0.04699	-0.00141
974	0.95582	0.05052	0.00192
975	0.95948	0.04414	-0.00469
976	0.95467	0.05015	0.00011
977	0.95315	0.04619	0.00098
978	0.95944	0.04741	0.00591
979	0.95727	0.05105	0.0045
980	0.95437	0.04954	0.00254
981	0.96258	0.04713	-0.00013
982	0.96261	0.0491	-0.00393
983	0.95493	0.04501	0.00322
984	0.96168	0.04945	-0.00001
985	0.96344	0.04751	-0.00136
986	0.95943	0.05112	-0.0015
987	0.96614	0.0531	0.00205
988	0.96421	0.05251	-0.00095
989	0.96086	0.04537	0.00296
990	0.96282	0.05038	0.0034
991	0.96812	0.05158	0.00069
992	0.96358	0.04984	0.00088
993	0.9622	0.04648	-0.0001
994	0.97045	0.05444	0.00108
995	0.9675	0.04971	0.0038
996	0.96699	0.05016	-0.00152
997	0.96608	0.04949	-0.00066
998	0.96923	0.05169	-0.00329
999	0.96441	0.04559	-0.00099
1000	0.96969	0.05102	0.00099
1001	0.96508	0.04773	-0.00183
1002	0.9617	0.04232	-0.00003
1003	0.96927	0.04698	-0.00402
1004	0.97762	0.04893	-0.00053
1005	0.97351	0.04609	0.00306
1006	0.97435	0.04964	0.00086
1007	0.97456	0.05031	-0.00026
1008	0.97222	0.04869	-0.00008
1009	0.97113	0.0488	-0.00217
1010	0.9774	0.04992	-0.00022
1011	0.9741	0.04639	0.00256
1012	0.97352	0.04398	-0.0037
1013	0.97906	0.05015	-0.00128
1014	0.97628	0.05113	0.00028
1015	0.97035	0.05053	0.0033
1016	0.98103	0.04797	0.00042
1017	0.97706	0.05011	-0.0003
1018	0.9826	0.04688	0.00133
1019	0.97968	0.04878	0.00109
1020	0.97814	0.05401	-0.00442
1021	0.98094	0.04941	-0.00026
1022	0.98969	0.05328	-0.0014
1023	0.98182	0.05045	0.00067
1024	0.99028	0.05498	-0.00025
1025	0.98525	0.0495	-0.00354
1026	0.98291	0.05043	-0.00009
1027	0.98131	0.04567	0.00035
1028	0.98709	0.05019	0.00095
1029	0.98547	0.04986	-0.0044
1030	0.9877	0.0521	-0.0001
1031	0.98791	0.04711	-0.00383
1032	0.98887	0.05181	0.00201
1033	0.98669	0.0519	-0.00007
1034	0.99226	0.04792	-0.00023
1035	0.98588	0.04687	0.00217
1036	0.98813	0.05088	0.00122
1037	0.98602	0.04718	-0.00049
1038	0.99355	0.0502	-0.00141
1039	0.99399	0.05205	-0.00127
1040	0.99417	0.04838	-0.00006
1041	0.99689	0.05071	0.00411
1042	0.99469	0.04992	0.00073
1043	0.98757	0.04837	0.00137
1044	0.99881	0.0519	0.00303
1045	0.99182	0.04892	0.00265
1046	0.9962	0.05768	-0.00212
1047	0.99713	0.04683	0.00223
1048	0.9959	0.05458	-0.00231
1049	0.99432	0.04854	0.00317
1050	0.9972	0.04927	-0.00253
1051	0.99838	0.0515	-0.00158
1052	0.99387	0.05678	-0.00002
1053	0.99728	0.04844	-0.00392
1054	1.00094	0.05648	-0.00505
1055	0.99886	0.04761	-0.00175
1056	1.003	0.05132	0.00071
1057	0.99977	0.0501	-0.00024
1058	1.00191	0.04901	0.00301
1059	1.00045	0.05309	0.0019
1060	1.0058	0.04944	0.00025
1061	0.99979	0.05212	-0.00013
1062	1.00214	0.04861	0.00144
1063	1.00362	0.05473	-0.00438
1064	1.00335	0.05362	-0.00039
1065	1.00049	0.04761	0.00174
1066	1.00611	0.04999	-0.00142
1067	1.0065	0.05592	0.00068
1068	1.00353	0.0525	0.00032
1069	1.00832	0.051	-0.00265
1070	1.00823	0.05418	0.00071
1071	1.01009	0.04881	0.00043
1072	1.00639	0.05137	-0.00062
1073	1.00305	0.05603	0.00253
1074	1.00841	0.05369	-0.00054
1075	1.00657	0.05176	0.0013
1076	1.01451	0.0475	-0.00116
1077	1.00683	0.0562	0.00021
1078	1.01031	0.05066	-0.00315
1079	1.01415	0.05163	0.00253
1080	1.00962	0.04994	-0.00191
1081	1.00807	0.04893	-0.0005
1082	1.01567	0.05071	-0.00087
1083	1.0158	0.05257	0.00181
1084	1.01184	0.05242	0.001
1085	1.01878	0.05029	-0.00454
1086	1.01516	0.05304	-0.0026
1087	1.01416	0.05053	0.00486
1088	1.01751	0.05319	-0.0035
1089	1.01553	0.05388	-0.00002
1090	1.0179	0.05345	-0.00087
1091	1.02496	0.05104	-0.00234
1092	1.01568	0.05243	0.00288
1093	1.02123	0.051	0.00083
1094	1.02371	0.04953	-0.00175
1095	1.02232	0.05256	-0.00086
1096	1.01439	0.0544	0.00178
1097	1.02628	0.05185	-0.00142
1098	1.02097	0.05279	0.00001
1099	1.01983	0.05091	0.00131
1100	1.01853	0.05014	-0.00169
1101	1.02546	0.05242	0.00047
1102	1.02178	0.05033	-0.00171
1103	1.02099	0.04716	-0.00145
1104	1.02568	0.04716	-0.00651
1105	1.01975	0.05134	0.00322
1106	1.02519	0.05482	-0.0028
1107	1.0286	0.05907	-0.00019
1108	1.0228	0.05153	-0.00018
1109	1.02355	0.04974	0.00254
1110	1.03143	0.05234	0.00197
1111	1.02942	0.05143	0.00129
1112	1.0257	0.05065	-0.00095
1113	1.03181	0.0492	-0.00162
1114	1.02847	0.05675	-0.00045
1115	1.0327	0.05249	-0.00177
1116	1.03443	0.05276	0.00024
1117	1.03658	0.05356	-0.00117
1118	1.03482	0.04995	-0.0009
1119	1.03304	0.0513	-0.0005
1120	1.0317	0.05553	-0.00004
1121	1.03296	0.04834	0.00046
1122	1.03493	0.04846	-0.00168
1123	1.03679	0.05501	0.00305
1124	1.03473	0.05431	0.00069
1125	1.03601	0.05274	-0.00153
1126	1.03739	0.05613	-0.00332
1127	1.03508	0.05307	0.00047
1128	1.03422	0.05296	-0.00445
1129	1.04081	0.05307	-0.00185
1130	1.03656	0.04748	0.00456
1131	1.03601	0.0552	0.00016
1132	1.03943	0.0532	-0.00081
1133	1.03934	0.04894	0.00265
1134	1.03964	0.05081	-0.00069
1135	1.04186	0.05276	-0.00275
1136	1.03935	0.05466	0.00054
1137	1.03755	0.04917	0.00087
1138	1.0483	0.05163	-0.00042
1139	1.04098	0.05211	-0.00129
1140	1.04173	0.05266	-0.00608
1141	1.05014	0.0577	0.00001
1142	1.04431	0.05597	-0.00211
1143	1.04363	0.05555	-0.00247
1144	1.045	0.05236	-0.00023
1145	1.04617	0.05535	0.00067
1146	1.04256	0.05714	0.00025
1147	1.0395	0.05458	-0.00235
1148	1.05086	0.05241	-0.00178
1149	1.0496	0.05117	0.00221
1150	1.05049	0.05301	0.0002
1151	1.04972	0.05572	-0.00196
1152	1.05208	0.05189	0.00012
1153	1.04752	0.05262	0.00203
1154	1.05282	0.05313	-0.00064
1155	1.04931	0.05542	0.00335
1156	1.05441	0.05317	0.00205
1157	1.0554	0.05638	-0.00324
1158	1.05315	0.05812	-0.00243
1159	1.05027	0.05119	0.00039
1160	1.05163	0.05113	-0.0015
1161	1.05029	0.05286	0.00703
1162	1.04977	0.05191	-0.00034
1163	1.05332	0.05269	-0.00273
1164	1.05867	0.05605	-0.00154
1165	1.0539	0.05413	0.00286
1166	1.05335	0.0514	0.00215
1167	1.0606	0.05806	0.00272
1168	1.05684	0.05768	0.00369
1169	1.05965	0.05113	-0.00306
1170	1.05846	0.05702	0.00145
1171	1.06267	0.05355	0.00106
1172	1.06018	0.0586	-0.00088
1173	1.0612	0.05787	0.00018
1174	1.05946	0.05355	0.0037
1175	1.06259	0.04969	0.00155
1176	1.0639	0.05679	0.00342
1177	1.06477	0.05627	0.00307
1178	1.06287	0.055	0.00017
1179	1.06188	0.05484	-0.00129
1180	1.05841	0.05296	0.002
1181	1.06172	0.05537	0.00048
1182	1.06339	0.05543	-0.0006
1183	1.05991	0.05285	-0.00023
1184	1.0647	0.05519	0.00213
1185	1.06681	0.05378	0.00076
1186	1.06064	0.05496	0.00428
1187	1.06623	0.05874	0.00505
1188	1.06579	0.0541	-0.00267
1189	1.06416	0.05674	-0.00628
1190	1.06335	0.05573	-0.00082
1191	1.06404	0.06154	-0.00212
1192	1.07203	0.05718	0.00095
1193	1.06964	0.05428	0.00031
1194	1.06624	0.05698	-0.00213
1195	1.07331	0.05982	-0.00244
1196	1.06798	0.05237	0.00278
1197	1.07109	0.05554	0.00216
1198	1.07554	0.05415	0.00684
1199	1.07195	0.05606	0.00529
1200	1.07195	0.05606	0.00529
