# Supplementary material for: Exploiting peptide chirality and transport to dissect the complex mechanism of action of host peptides on bacteria
Source: PLoS Genet. 2025 Dec 11;21(12):e1011892. doi: 10.1371/journal.pgen.1011892 (PMC12714254; doi:10.1371/journal.pgen.1011892)
Supplement: S1 Data — (ZIP) [file pgen.1011892.s008.zip › Raw data files/Fig 2B.csv]

Time (min)	D-NCR247+SbmA	SbmA only	D-NCR247 only
1	0	0	0
2	0.02125	-0.00428	-0.00691
3	0.02525	-0.00273	-0.00224
4	0.03155	-0.00438	-0.0021
5	0.04131	-0.00476	-0.00946
6	0.03914	-0.00146	-0.0065
7	0.04589	-0.00465	-0.00616
8	0.04773	-0.00365	-0.0085
9	0.05093	0.00082	-0.00342
10	0.05688	-0.00363	-0.0039
11	0.05486	-0.00086	-0.00615
12	0.06289	-0.00243	-0.00632
13	0.06216	-0.00466	-0.00477
14	0.06615	-0.00142	-0.00527
15	0.07225	-0.00047	-0.00838
16	0.07186	-0.00223	-0.00339
17	0.07249	-0.00398	-0.00365
18	0.08069	-0.00378	-0.00435
19	0.08492	-0.00148	-0.00746
20	0.08554	-0.00406	-0.00825
21	0.08847	-0.00534	-0.00523
22	0.08644	0.00017	-0.0048
23	0.08418	-0.00239	0.00244
24	0.09204	0.00043	-0.01095
25	0.08788	-0.00076	-0.00679
26	0.09671	0.00112	-0.00181
27	0.10061	-0.00066	-0.00911
28	0.10315	0.00195	-0.01401
29	0.1009	-0.00293	-0.00106
30	0.10698	-0.00223	-0.00648
31	0.10656	0.00222	-0.00703
32	0.10684	-0.00155	-0.00389
33	0.11302	0.00059	-0.01072
34	0.11825	-0.00422	-0.01053
35	0.1147	0.00091	-0.0031
36	0.11863	0.0003	-0.00312
37	0.12233	0.00286	-0.00654
38	0.11878	0.00091	-0.00251
39	0.11955	0.0012	-0.0031
40	0.12367	0.00244	-0.00556
41	0.12825	0.00191	-0.00653
42	0.12404	-0.00095	-0.00883
43	0.13261	0.00132	-0.01016
44	0.13019	0.00183	-0.00494
45	0.14012	0.00342	-0.00936
46	0.14012	0.00246	-0.00927
47	0.1398	0.00407	-0.00902
48	0.14288	-0.00334	-0.00625
49	0.14395	-0.00063	-0.00487
50	0.14529	-0.00155	-0.00549
51	0.14581	0.00323	-0.00563
52	0.14758	-0.00152	-0.00373
53	0.15255	0.00332	-0.00884
54	0.15173	0.0051	-0.0028
55	0.15113	-0.00023	-0.00705
56	0.1532	0.00781	-0.00864
57	0.15245	0.00269	-0.00501
58	0.16451	0.00203	-0.0045
59	0.1663	0.00822	-0.00923
60	0.16171	0.00076	-0.00299
61	0.16654	0.00088	-0.00856
62	0.16313	0.00443	-0.00635
63	0.17365	-0.00164	-0.00742
64	0.17282	0.00101	-0.00749
65	0.16897	0.00434	-0.00741
66	0.17346	0.00363	-0.00531
67	0.172	0.00207	-0.00541
68	0.17919	0.00127	-0.00833
69	0.17746	0.00343	-0.00743
70	0.17798	0.00579	-0.00332
71	0.18333	0.0039	-0.00955
72	0.17895	0.00261	-0.00386
73	0.18261	0.00207	-0.0023
74	0.18625	0.0034	-0.00604
75	0.18777	0.00163	-0.00859
76	0.18439	0.00065	-0.01007
77	0.18938	0.00372	-0.00573
78	0.19379	0.00446	-0.00173
79	0.1974	0.00334	-0.00408
80	0.19599	0.00055	-0.00929
81	0.19981	0.00767	-0.00812
82	0.19716	0.00155	-0.00573
83	0.2032	0.00656	-0.00781
84	0.20004	0.00847	-0.0079
85	0.2021	-0.00046	-0.00559
86	0.20467	-0.00116	-0.00335
87	0.20405	0.00748	-0.00647
88	0.20861	0.00687	0.00019
89	0.21143	0.00237	-0.00749
90	0.21595	0.00451	-0.00926
91	0.21005	0.00887	-0.00522
92	0.21368	0.00362	-0.00763
93	0.21401	0.00014	-0.00365
94	0.2188	0.0054	-0.00546
95	0.21563	0.00536	-0.00358
96	0.21924	0.00554	-0.00775
97	0.22117	0.01161	-0.00422
98	0.21922	0.00201	-0.00404
99	0.22674	0.00389	-0.00927
100	0.2295	0.00691	-0.00535
101	0.22411	0.01367	-0.0017
102	0.22735	0.00055	-0.00692
103	0.22801	0.00925	-0.00647
104	0.23112	0.00469	-0.00581
105	0.23217	0.00274	-0.00521
106	0.23381	0.00628	-0.00448
107	0.23498	0.00803	-0.00427
108	0.23486	0.00553	-0.00621
109	0.24274	0.00743	-0.01034
110	0.24142	0.00761	-0.01072
111	0.24497	0.00266	-0.00752
112	0.24326	0.0088	-0.00836
113	0.24395	0.003	-0.00346
114	0.24693	0.00214	-0.00508
115	0.24741	0.01077	-0.01021
116	0.25036	0.00678	-0.00782
117	0.24834	0.00459	-0.00595
118	0.25024	0.01123	-0.00529
119	0.25051	0.00507	-0.00432
120	0.25499	0.00771	-0.0039
121	0.25635	0.00415	-0.00546
122	0.25093	0.00915	-0.00723
123	0.25572	0.00352	-0.00521
124	0.26294	0.00677	-0.00526
125	0.26469	0.00777	-0.00468
126	0.26336	0.00699	-0.00366
127	0.26609	0.01185	-0.01167
128	0.26626	0.00787	-0.00744
129	0.27048	0.00779	-0.00447
130	0.26925	0.00803	-0.00402
131	0.27204	0.00775	-0.01007
132	0.27057	0.00929	-0.00294
133	0.27153	0.00893	-0.00775
134	0.27521	0.01317	-0.00827
135	0.27286	0.01362	-0.00577
136	0.27811	0.004	-0.00133
137	0.28103	0.00805	-0.0125
138	0.28131	0.01028	-0.00738
139	0.28026	0.00456	-0.00669
140	0.28349	0.01188	-0.00988
141	0.28452	0.00655	-0.00754
142	0.28232	0.00689	-0.00718
143	0.28066	0.00212	-0.008
144	0.28534	0.01078	-0.00667
145	0.28585	0.0061	-0.00667
146	0.29111	0.01018	-0.00989
147	0.29026	0.01108	-0.00757
148	0.28855	0.00447	-0.00454
149	0.29447	0.00669	-0.01088
150	0.29425	0.0119	-0.00931
151	0.29872	0.00616	-0.00784
152	0.29424	0.01125	-0.00551
153	0.2967	0.01352	-0.00578
154	0.29757	0.00895	-0.00292
155	0.30326	0.00553	-0.00443
156	0.3015	0.0124	-0.00783
157	0.30166	0.00918	-0.00464
158	0.30455	0.00578	-0.00351
159	0.30282	0.01101	-0.0082
160	0.30838	0.01301	-0.00614
161	0.31104	0.00966	-0.01111
162	0.31168	0.00794	-0.00924
163	0.30985	0.01704	-0.00481
164	0.31074	0.00868	-0.00845
165	0.31032	0.0091	-0.00928
166	0.31471	0.0073	-0.00538
167	0.3154	0.01001	-0.00532
168	0.31689	0.00704	-0.00391
169	0.32049	0.01486	-0.01089
170	0.31931	0.01177	-0.00582
171	0.32062	0.01092	-0.00597
172	0.321	0.00966	-0.01453
173	0.32371	0.00909	-0.00706
174	0.32474	0.00729	-0.0046
175	0.32834	0.016	-0.00887
176	0.33293	0.01281	-0.00214
177	0.3284	0.01015	-0.00764
178	0.33319	0.01249	-0.00975
179	0.33276	0.0119	-0.00443
180	0.33135	0.01088	-0.00426
181	0.33634	0.01004	-0.00815
182	0.33706	0.01137	-0.0053
183	0.34054	0.00992	-0.00593
184	0.33724	0.00987	-0.00564
185	0.33738	0.00957	-0.00045
186	0.34067	0.00814	-0.0036
187	0.3452	0.01342	-0.0104
188	0.34504	0.01396	-0.00711
189	0.34255	0.013	-0.00625
190	0.34443	0.01145	-0.00693
191	0.34722	0.01255	-0.0027
192	0.3447	0.00816	-0.00557
193	0.35389	0.01214	-0.01049
194	0.34796	0.01405	-0.00804
195	0.34564	0.01082	-0.00425
196	0.34845	0.01287	-0.00614
197	0.35268	0.01082	-0.01018
198	0.35342	0.00922	-0.00697
199	0.35447	0.01336	-0.01151
200	0.35703	0.01106	-0.01027
201	0.35509	0.01193	-0.01024
202	0.35655	0.01031	-0.00871
203	0.36313	0.01492	-0.01095
204	0.36729	0.01287	-0.00547
205	0.36269	0.01214	-0.0063
206	0.36864	0.01412	-0.00944
207	0.36096	0.00858	-0.00596
208	0.3695	0.01244	-0.00573
209	0.36735	0.01107	-0.00692
210	0.36966	0.01277	-0.00601
211	0.36785	0.00568	-0.00674
212	0.37899	0.01	-0.0065
213	0.37148	0.01031	-0.00841
214	0.3761	0.01	-0.00371
215	0.37263	0.01163	-0.00917
216	0.37354	0.01573	-0.0011
217	0.37608	0.01206	-0.00412
218	0.37799	0.01161	-0.00923
219	0.37641	0.01335	-0.00585
220	0.38172	0.01214	-0.00493
221	0.3844	0.01031	-0.00749
222	0.38253	0.01555	-0.00998
223	0.38768	0.01528	-0.00006
224	0.38502	0.00999	-0.00446
225	0.38607	0.01361	-0.01317
226	0.38692	0.01433	-0.00664
227	0.38655	0.00797	-0.00868
228	0.39212	0.01269	-0.00602
229	0.38972	0.01511	-0.00692
230	0.39308	0.01065	-0.00561
231	0.39788	0.01308	-0.00946
232	0.39295	0.01242	-0.00538
233	0.39506	0.01238	-0.0062
234	0.3971	0.01215	-0.00933
235	0.39628	0.0166	-0.00884
236	0.39906	0.01115	-0.005
237	0.40112	0.0151	-0.00925
238	0.40232	0.01507	-0.00486
239	0.40467	0.01534	-0.00476
240	0.40887	0.01083	-0.00658
241	0.40542	0.01284	-0.00851
242	0.40692	0.01643	-0.00375
243	0.40852	0.01345	-0.00879
244	0.40834	0.01591	-0.00731
245	0.41437	0.01238	-0.00635
246	0.41106	0.01488	-0.0042
247	0.41159	0.01528	-0.00767
248	0.41206	0.01787	-0.00444
249	0.41821	0.00633	-0.00961
250	0.41565	0.01351	-0.00735
251	0.41559	0.01856	-0.00674
252	0.41855	0.01185	-0.00443
253	0.41614	0.01717	-0.01116
254	0.42162	0.01333	-0.00675
255	0.42016	0.01787	-0.0024
256	0.42259	0.01256	-0.01075
257	0.42389	0.01185	-0.01015
258	0.42799	0.01851	-0.00583
259	0.42471	0.01539	-0.0114
260	0.4283	0.02186	-0.00873
261	0.42636	0.01545	-0.00644
262	0.42945	0.01214	-0.00881
263	0.43061	0.0156	-0.00899
264	0.42781	0.01165	-0.00425
265	0.43336	0.01076	-0.0067
266	0.43505	0.01312	-0.00945
267	0.43692	0.01572	-0.00688
268	0.43619	0.0147	-0.00804
269	0.43656	0.01603	-0.00934
270	0.43528	0.01532	-0.00031
271	0.43908	0.01351	-0.0063
272	0.43772	0.02011	-0.01085
273	0.44202	0.01533	-0.0019
274	0.44209	0.0146	-0.00657
275	0.44564	0.01627	-0.01404
276	0.44386	0.01827	-0.01314
277	0.44762	0.01386	-0.00689
278	0.44762	0.01334	-0.00989
279	0.44798	0.01918	-0.00852
280	0.44348	0.0173	-0.00545
281	0.4488	0.01632	-0.01188
282	0.4504	0.01904	-0.00965
283	0.44721	0.01277	-0.01067
284	0.45473	0.0163	-0.01106
285	0.45168	0.0153	-0.00933
286	0.45343	0.01389	-0.00475
287	0.45616	0.01364	-0.00831
288	0.4615	0.01991	-0.00705
289	0.46195	0.01743	-0.00365
290	0.46031	0.01549	-0.00845
291	0.45905	0.01959	-0.0113
292	0.46198	0.01614	-0.00427
293	0.46409	0.01973	-0.00349
294	0.4614	0.01939	-0.00875
295	0.46203	0.02171	-0.00721
296	0.46344	0.01212	-0.00331
297	0.46213	0.01395	-0.00915
298	0.46243	0.02013	-0.00534
299	0.46696	0.01766	-0.00462
300	0.46958	0.01628	-0.01111
301	0.47168	0.01859	-0.0087
302	0.47238	0.01518	-0.00807
303	0.46883	0.01558	-0.01156
304	0.47519	0.0126	-0.01331
305	0.47505	0.01388	-0.00464
306	0.47845	0.01533	-0.0087
307	0.47916	0.01592	-0.01159
308	0.47568	0.0187	-0.00474
309	0.48199	0.0165	-0.00932
310	0.47974	0.01993	-0.01113
311	0.48078	0.01436	-0.0031
312	0.47853	0.01826	-0.00895
313	0.48197	0.0206	-0.00961
314	0.48348	0.01806	-0.01153
315	0.48401	0.01509	-0.01034
316	0.48609	0.01703	-0.00608
317	0.48575	0.01888	-0.00597
318	0.48598	0.01425	-0.00743
319	0.48715	0.01604	-0.00878
320	0.48704	0.02064	-0.00645
321	0.48849	0.01494	-0.01026
322	0.49246	0.01997	-0.01086
323	0.48733	0.02119	-0.01212
324	0.4925	0.01903	-0.00781
325	0.49675	0.02013	-0.01083
326	0.49905	0.02158	-0.00791
327	0.49748	0.01706	-0.00187
328	0.49868	0.02228	-0.00623
329	0.49828	0.02485	-0.007
330	0.49383	0.0204	-0.00229
331	0.49878	0.01988	-0.0147
332	0.50051	0.02279	-0.01026
333	0.50019	0.01881	-0.0071
334	0.50416	0.01749	-0.00894
335	0.50513	0.02245	-0.01368
336	0.50676	0.0184	-0.0043
337	0.51145	0.02017	-0.00861
338	0.51223	0.01828	-0.0104
339	0.51196	0.0208	-0.00388
340	0.50703	0.0166	-0.01013
341	0.50548	0.02104	-0.00983
342	0.51355	0.02008	-0.00185
343	0.51045	0.0183	-0.00805
344	0.51374	0.01781	-0.0104
345	0.51375	0.01864	-0.00591
346	0.51116	0.02541	-0.00305
347	0.51785	0.02165	-0.0105
348	0.51517	0.02354	-0.00677
349	0.51699	0.02104	-0.00372
350	0.51971	0.01948	-0.00951
351	0.5227	0.02136	-0.01041
352	0.51895	0.01906	-0.00461
353	0.5252	0.02011	-0.00968
354	0.52165	0.02485	-0.00848
355	0.52761	0.02171	-0.00393
356	0.52821	0.02431	-0.00406
357	0.53309	0.02217	-0.0122
358	0.52976	0.02254	-0.01127
359	0.52629	0.01801	-0.00498
360	0.52937	0.02404	-0.00816
361	0.53074	0.02218	-0.00632
362	0.53355	0.02132	-0.00496
363	0.53297	0.02173	-0.01169
364	0.52908	0.02157	-0.01029
365	0.53679	0.01603	-0.01071
366	0.53426	0.02288	-0.0142
367	0.53508	0.01985	-0.00711
368	0.53421	0.01609	-0.00655
369	0.53805	0.02303	-0.01074
370	0.54028	0.02113	-0.00813
371	0.53966	0.02058	-0.01027
372	0.54543	0.0191	-0.00892
373	0.54483	0.02118	-0.00623
374	0.5438	0.02342	-0.00806
375	0.54297	0.01943	-0.00749
376	0.54802	0.02095	-0.00655
377	0.54605	0.01934	-0.00956
378	0.54544	0.02164	-0.00683
379	0.5498	0.02198	-0.00677
380	0.552	0.01762	-0.00906
381	0.55217	0.01866	-0.01707
382	0.55024	0.02528	-0.01147
383	0.54625	0.02128	-0.0074
384	0.55155	0.01879	-0.01227
385	0.55217	0.02353	-0.01182
386	0.55464	0.02428	-0.00669
387	0.55372	0.02087	-0.00412
388	0.56087	0.0217	-0.01311
389	0.56098	0.02088	-0.01001
390	0.5617	0.022	-0.00923
391	0.56356	0.02366	-0.0146
392	0.5607	0.02509	-0.01202
393	0.56128	0.01727	-0.00454
394	0.55833	0.02101	-0.00897
395	0.56044	0.02152	-0.00781
396	0.56116	0.02194	-0.00826
397	0.56587	0.02144	-0.01427
398	0.56591	0.02036	-0.01148
399	0.56612	0.02249	-0.00769
400	0.56714	0.02051	-0.00946
401	0.56839	0.02181	-0.01039
402	0.5679	0.02379	-0.00613
403	0.57243	0.02602	-0.01335
404	0.56855	0.02445	-0.01084
405	0.56836	0.01615	-0.00619
406	0.57427	0.02442	-0.00837
407	0.57653	0.02617	-0.01324
408	0.57121	0.02366	-0.0073
409	0.57622	0.02147	-0.00374
410	0.5776	0.02535	-0.01019
411	0.57832	0.02266	-0.00216
412	0.58168	0.02157	-0.01273
413	0.57734	0.02246	-0.0115
414	0.57953	0.02438	-0.01063
415	0.57805	0.02419	-0.00687
416	0.5855	0.02348	-0.01376
417	0.58283	0.02667	-0.01389
418	0.58276	0.02244	-0.00373
419	0.58522	0.02348	-0.0105
420	0.58666	0.01991	-0.00946
421	0.58435	0.0243	-0.00678
422	0.59011	0.02098	-0.01668
423	0.59219	0.02718	-0.01287
424	0.58801	0.01874	-0.00562
425	0.58904	0.02078	-0.01126
426	0.59321	0.02416	-0.01191
427	0.59035	0.01966	-0.00367
428	0.5935	0.02019	-0.00863
429	0.59063	0.02845	-0.01072
430	0.59426	0.02449	-0.00643
431	0.59487	0.02258	-0.00681
432	0.59337	0.02396	-0.00983
433	0.60029	0.02433	-0.0055
434	0.59763	0.02222	-0.00776
435	0.60327	0.02115	-0.00825
436	0.59652	0.02558	-0.00924
437	0.60316	0.02336	-0.00743
438	0.60627	0.02477	-0.01236
439	0.59871	0.02671	-0.00623
440	0.60675	0.02232	-0.0083
441	0.60287	0.02406	-0.00961
442	0.60519	0.02483	-0.01019
443	0.59663	0.02296	-0.00759
444	0.60913	0.02019	-0.01017
445	0.60765	0.02436	-0.01068
446	0.61261	0.01864	-0.01117
447	0.60952	0.02432	-0.01383
448	0.61228	0.02492	-0.00989
449	0.61212	0.02228	-0.00497
450	0.61551	0.01983	-0.01468
451	0.61373	0.02862	-0.01054
452	0.61527	0.02312	-0.0039
453	0.61718	0.02183	-0.01066
454	0.61806	0.03028	-0.01231
455	0.6149	0.02479	-0.00366
456	0.61915	0.02526	-0.00694
457	0.62038	0.02886	-0.01116
458	0.61863	0.02397	-0.01271
459	0.61898	0.02001	-0.01164
460	0.62582	0.02663	-0.01605
461	0.61933	0.02334	-0.00863
462	0.62168	0.02739	-0.00887
463	0.62451	0.0268	-0.01146
464	0.62322	0.02861	-0.01292
465	0.62705	0.02704	-0.00946
466	0.62688	0.03029	-0.01506
467	0.62254	0.02488	-0.00776
468	0.62722	0.02356	-0.00356
469	0.62617	0.02615	-0.01096
470	0.63049	0.031	-0.01162
471	0.63254	0.02845	-0.01039
472	0.63445	0.02407	-0.0097
473	0.63227	0.03119	-0.00607
474	0.63058	0.02962	-0.00867
475	0.63404	0.03176	-0.00889
476	0.6354	0.0251	-0.01362
477	0.6383	0.0279	-0.00608
478	0.63383	0.02795	-0.01268
479	0.6377	0.02832	-0.01216
480	0.63964	0.0257	-0.01044
481	0.63609	0.0245	-0.00967
482	0.64156	0.02694	-0.01377
483	0.64242	0.03441	-0.00867
484	0.645	0.02438	-0.01215
485	0.64749	0.0252	-0.01027
486	0.64108	0.02618	-0.01063
487	0.64668	0.02404	-0.0071
488	0.64984	0.03025	-0.01136
489	0.64616	0.02733	-0.00878
490	0.64682	0.02642	-0.00713
491	0.64872	0.02588	-0.01171
492	0.6462	0.03126	-0.00878
493	0.64817	0.02499	-0.0018
494	0.65208	0.02602	-0.0085
495	0.65491	0.03057	-0.00974
496	0.65486	0.02707	-0.00812
497	0.65525	0.02284	-0.00387
498	0.65489	0.02987	-0.01439
499	0.65799	0.02776	-0.00963
500	0.66126	0.02369	-0.01068
501	0.65639	0.02999	-0.00699
502	0.65986	0.02789	-0.00685
503	0.6568	0.02667	-0.00869
504	0.66263	0.03063	-0.01015
505	0.66081	0.02997	-0.00445
506	0.66272	0.01919	-0.01519
507	0.66825	0.03221	-0.01232
508	0.663	0.03016	-0.00887
509	0.66823	0.02686	-0.00907
510	0.66979	0.02344	-0.00838
511	0.66248	0.02799	-0.01632
512	0.66854	0.0275	-0.00795
513	0.66805	0.02644	-0.01171
514	0.66992	0.02991	-0.00795
515	0.66807	0.02735	-0.00632
516	0.67537	0.02854	-0.0092
517	0.67088	0.02828	-0.00886
518	0.67106	0.02512	-0.00745
519	0.66921	0.02702	-0.0122
520	0.67185	0.02844	-0.01067
521	0.67351	0.02742	-0.00795
522	0.67319	0.03126	-0.01158
523	0.67854	0.03148	-0.01096
524	0.67653	0.03345	-0.00926
525	0.68004	0.02465	-0.00629
526	0.67702	0.03191	-0.01674
527	0.68067	0.03124	-0.01208
528	0.67662	0.02937	-0.00914
529	0.68316	0.03066	-0.01649
530	0.68878	0.03467	-0.00904
531	0.683	0.02578	-0.00438
532	0.68715	0.0285	-0.00862
533	0.68736	0.03439	-0.01198
534	0.68612	0.02692	-0.01024
535	0.68539	0.02707	-0.00955
536	0.69016	0.03034	-0.01226
537	0.68605	0.02883	-0.0078
538	0.69083	0.03375	-0.01409
539	0.68996	0.03327	-0.014
540	0.69301	0.02974	-0.01169
541	0.69305	0.03082	-0.01126
542	0.69146	0.02511	-0.0116
543	0.69107	0.03071	-0.00763
544	0.68783	0.02738	-0.0086
545	0.69311	0.02773	-0.01205
546	0.69497	0.02407	-0.00676
547	0.69356	0.02887	-0.01133
548	0.69436	0.02791	-0.01412
549	0.69732	0.03314	-0.00818
550	0.69436	0.02889	-0.00619
551	0.70436	0.03374	-0.01052
552	0.7001	0.03245	-0.00839
553	0.70422	0.02513	-0.00611
554	0.70313	0.0311	-0.01313
555	0.70096	0.03233	-0.0109
556	0.70303	0.03223	-0.00831
557	0.70726	0.0292	-0.01105
558	0.70364	0.02824	-0.01314
559	0.70431	0.03316	-0.01109
560	0.70911	0.0277	-0.01155
561	0.70539	0.03623	-0.01151
562	0.70729	0.02892	-0.00971
563	0.71255	0.03044	-0.01436
564	0.70871	0.03418	-0.01183
565	0.70931	0.03302	-0.0097
566	0.70844	0.03509	-0.01039
567	0.71012	0.03364	-0.00905
568	0.70998	0.03409	-0.00636
569	0.71258	0.02362	-0.00829
570	0.71374	0.02978	-0.00558
571	0.71242	0.03008	-0.00841
572	0.71598	0.02705	-0.00889
573	0.72163	0.02811	-0.01158
574	0.71739	0.02906	-0.01016
575	0.7179	0.02947	-0.00398
576	0.71895	0.03211	-0.0098
577	0.71771	0.03374	-0.00935
578	0.7173	0.03046	-0.00919
579	0.72327	0.03176	-0.01125
580	0.72488	0.02768	-0.00922
581	0.71827	0.02912	-0.00596
582	0.7286	0.02772	-0.01395
583	0.72687	0.02642	-0.00644
584	0.72602	0.02861	-0.00721
585	0.7297	0.02779	-0.00464
586	0.72669	0.02962	-0.0128
587	0.72746	0.03162	-0.01004
588	0.73026	0.02854	-0.00773
589	0.72876	0.03058	-0.01467
590	0.72964	0.02601	-0.00724
591	0.73252	0.0289	-0.00653
592	0.73317	0.02796	-0.01374
593	0.73697	0.02778	-0.00622
594	0.73326	0.03558	-0.0105
595	0.73693	0.02985	-0.00906
596	0.73808	0.03134	-0.01175
597	0.73724	0.03002	-0.00806
598	0.73887	0.03131	-0.01202
599	0.73694	0.0389	-0.0081
600	0.73372	0.03176	-0.01042
601	0.73881	0.02975	-0.01258
602	0.74137	0.03312	-0.01097
603	0.74304	0.03253	-0.01094
604	0.74212	0.03306	-0.00579
605	0.74435	0.03578	-0.00983
606	0.74526	0.02746	-0.00382
607	0.7471	0.0287	-0.00763
608	0.74519	0.0327	-0.01382
609	0.74234	0.03476	-0.00852
610	0.74795	0.02888	-0.00591
611	0.74868	0.03471	-0.01225
612	0.7433	0.03304	-0.00541
613	0.75141	0.02807	-0.00646
614	0.74778	0.03963	-0.00887
615	0.74692	0.03529	-0.01038
616	0.75416	0.02913	-0.01059
617	0.75116	0.02798	-0.00905
618	0.7516	0.03274	-0.00426
619	0.75176	0.02903	-0.00923
620	0.753	0.02912	-0.01242
621	0.75752	0.03145	-0.0098
622	0.75451	0.02808	-0.01129
623	0.75804	0.03396	-0.01239
624	0.75846	0.03738	-0.00878
625	0.7579	0.03109	-0.00975
626	0.7592	0.03101	-0.00964
627	0.75918	0.03347	-0.00849
628	0.76356	0.02847	-0.00637
629	0.76031	0.03333	-0.00977
630	0.75906	0.03323	-0.01197
631	0.7677	0.02929	-0.00759
632	0.76044	0.03159	-0.01256
633	0.76388	0.03144	-0.01175
634	0.76192	0.03208	-0.00814
635	0.76714	0.03012	-0.00761
636	0.76783	0.03452	-0.01455
637	0.7683	0.0393	-0.01149
638	0.7711	0.03644	-0.01207
639	0.76959	0.03719	-0.01125
640	0.77038	0.03406	-0.01101
641	0.76914	0.03687	-0.00647
642	0.7704	0.02983	-0.01386
643	0.7706	0.03256	-0.00993
644	0.76592	0.02659	-0.00756
645	0.77198	0.03366	-0.01707
646	0.77104	0.03318	-0.00903
647	0.77707	0.03503	-0.00842
648	0.774	0.03201	-0.01002
649	0.7736	0.03393	-0.00794
650	0.77582	0.03187	-0.00755
651	0.77639	0.03138	-0.01011
652	0.77705	0.03554	-0.01286
653	0.77857	0.03514	-0.00787
654	0.7785	0.03135	-0.01688
655	0.78404	0.03644	-0.01764
656	0.77808	0.0343	-0.00911
657	0.78527	0.03185	-0.01612
658	0.78419	0.0366	-0.01288
659	0.78345	0.03298	-0.01394
660	0.78219	0.03387	-0.00842
661	0.78664	0.03211	-0.0162
662	0.78672	0.03232	-0.01198
663	0.78712	0.03052	-0.0117
664	0.78563	0.03506	-0.01088
665	0.78926	0.03656	-0.00971
666	0.78661	0.0352	-0.00564
667	0.79184	0.0336	-0.01548
668	0.7925	0.03682	-0.00514
669	0.79174	0.0309	-0.00945
670	0.78929	0.03474	-0.01341
671	0.79155	0.03524	-0.00929
672	0.79413	0.03384	-0.01097
673	0.79619	0.03071	-0.01509
674	0.79389	0.0317	-0.01652
675	0.79091	0.03363	-0.01101
676	0.79645	0.02842	-0.01632
677	0.80266	0.03356	-0.01174
678	0.7951	0.03806	-0.00798
679	0.80058	0.03403	-0.01309
680	0.79999	0.03677	-0.01311
681	0.80243	0.03508	-0.00634
682	0.79929	0.03488	-0.01337
683	0.80185	0.03297	-0.01217
684	0.80105	0.03079	-0.0096
685	0.80421	0.03142	-0.00544
686	0.80232	0.03681	-0.01075
687	0.80512	0.03575	-0.00991
688	0.80654	0.03517	-0.00698
689	0.8092	0.03303	-0.01117
690	0.80745	0.03252	-0.01327
691	0.80668	0.03239	-0.00677
692	0.80735	0.03479	-0.01176
693	0.80844	0.03828	-0.00962
694	0.80865	0.0372	-0.0151
695	0.80945	0.03235	-0.01147
696	0.80893	0.03874	-0.01262
697	0.80755	0.03366	-0.01136
698	0.80971	0.03097	-0.00963
699	0.81299	0.03605	-0.01356
700	0.81327	0.03807	-0.00731
701	0.81725	0.03607	-0.01013
702	0.81765	0.03732	-0.01552
703	0.81346	0.03798	-0.01015
704	0.81677	0.03359	-0.01289
705	0.81899	0.03429	-0.01163
706	0.82269	0.03552	-0.01283
707	0.82077	0.03193	-0.00925
708	0.82144	0.03518	-0.01007
709	0.8159	0.03641	-0.01379
710	0.82076	0.03719	-0.00896
711	0.81796	0.03675	-0.01643
712	0.82344	0.03882	-0.00891
713	0.82273	0.03356	-0.00799
714	0.82502	0.03477	-0.01363
715	0.82442	0.03772	-0.00673
716	0.8278	0.03915	-0.01184
717	0.831	0.03514	-0.01807
718	0.8243	0.03651	-0.01212
719	0.82922	0.03873	-0.01477
720	0.82714	0.03048	-0.01458
721	0.82981	0.03542	-0.01654
722	0.8339	0.03321	-0.01079
723	0.8289	0.03323	-0.00774
724	0.83291	0.03432	-0.01331
725	0.83059	0.03236	-0.00644
726	0.83339	0.03475	-0.01095
727	0.83515	0.0342	-0.01307
728	0.83726	0.03713	-0.01058
729	0.83055	0.03265	-0.01643
730	0.83374	0.03792	-0.01379
731	0.83411	0.03786	-0.01489
732	0.8372	0.03638	-0.01111
733	0.83932	0.03315	-0.01516
734	0.83362	0.03649	-0.00954
735	0.84021	0.0321	-0.01188
736	0.84061	0.03512	-0.01524
737	0.83841	0.03858	-0.00585
738	0.84261	0.03973	-0.00701
739	0.84602	0.03413	-0.0179
740	0.8439	0.0411	-0.01024
741	0.84622	0.03852	-0.01049
742	0.85197	0.03313	-0.00823
743	0.84612	0.03901	-0.011
744	0.84683	0.03481	-0.01006
745	0.84684	0.02736	-0.01208
746	0.84701	0.03809	-0.01185
747	0.84991	0.03891	-0.01008
748	0.85263	0.03626	-0.0131
749	0.85012	0.04123	-0.01464
750	0.84775	0.03906	-0.00789
751	0.85012	0.03486	-0.01063
752	0.85331	0.03728	-0.01062
753	0.85128	0.04373	-0.01287
754	0.85125	0.03529	-0.00621
755	0.85401	0.03755	-0.01475
756	0.85409	0.03864	-0.01269
757	0.85756	0.03286	-0.0088
758	0.85989	0.03112	-0.00866
759	0.85754	0.04102	-0.01266
760	0.85626	0.03478	-0.00749
761	0.85765	0.03752	-0.01239
762	0.85958	0.04522	-0.01513
763	0.85866	0.03624	-0.0086
764	0.85767	0.035	-0.012
765	0.85854	0.03862	-0.01729
766	0.85528	0.03752	-0.00956
767	0.8611	0.03228	-0.01208
768	0.86495	0.03511	-0.01037
769	0.86004	0.03489	-0.01463
770	0.86536	0.03548	-0.01275
771	0.86598	0.03749	-0.01452
772	0.864	0.03844	-0.00704
773	0.86777	0.03476	-0.0144
774	0.86559	0.03887	-0.01582
775	0.86492	0.03356	-0.01083
776	0.87171	0.03535	-0.01485
777	0.86946	0.0347	-0.00913
778	0.87226	0.04062	-0.00736
779	0.86859	0.0311	-0.00806
780	0.87298	0.03962	-0.01544
781	0.86971	0.0374	-0.01
782	0.87227	0.03658	-0.01303
783	0.87319	0.03475	-0.01193
784	0.87453	0.03485	-0.01447
785	0.87193	0.03863	-0.01033
786	0.87603	0.03779	-0.01371
787	0.8744	0.04081	-0.01466
788	0.87712	0.03893	-0.00948
789	0.87725	0.03708	-0.01334
790	0.87661	0.03859	-0.0171
791	0.87622	0.03629	-0.00838
792	0.88056	0.03561	-0.01278
793	0.87814	0.0379	-0.01495
794	0.87928	0.04065	-0.00982
795	0.879	0.03685	-0.01859
796	0.87759	0.04076	-0.00984
797	0.88241	0.03791	-0.01328
798	0.87948	0.03833	-0.01126
799	0.88338	0.03998	-0.01448
800	0.88493	0.03807	-0.00708
801	0.88574	0.03099	-0.00976
802	0.88769	0.03624	-0.01429
803	0.88592	0.04411	-0.01168
804	0.89214	0.035	-0.00628
805	0.88803	0.03747	-0.01629
806	0.89023	0.03988	-0.01105
807	0.89363	0.0354	-0.00845
808	0.89242	0.03343	-0.01533
809	0.89216	0.03688	-0.01195
810	0.89238	0.04087	-0.00978
811	0.89523	0.03853	-0.01482
812	0.89557	0.03537	-0.01386
813	0.89433	0.0386	-0.012
814	0.89026	0.03832	-0.00833
815	0.89424	0.03834	-0.01291
816	0.89649	0.04236	-0.01453
817	0.89783	0.03925	-0.00598
818	0.89788	0.03458	-0.01109
819	0.89652	0.03835	-0.0064
820	0.89673	0.03749	-0.01512
821	0.89766	0.03834	-0.0162
822	0.89858	0.03822	-0.01185
823	0.89974	0.03368	-0.01128
824	0.90462	0.0387	-0.01399
825	0.89958	0.04474	-0.01273
826	0.89788	0.03996	-0.00999
827	0.9017	0.03752	-0.01697
828	0.90422	0.04098	-0.01124
829	0.9047	0.03838	-0.01096
830	0.90826	0.04093	-0.01338
831	0.90231	0.04094	-0.01605
832	0.90569	0.03736	-0.00991
833	0.90619	0.03641	-0.01519
834	0.90844	0.03712	-0.01247
835	0.90735	0.03624	-0.00961
836	0.9129	0.03581	-0.0152
837	0.91051	0.04309	-0.00989
838	0.90998	0.03823	-0.00989
839	0.91684	0.03712	-0.00709
840	0.9084	0.03926	-0.01457
841	0.91234	0.04169	-0.00541
842	0.91146	0.03709	-0.01362
843	0.91007	0.03681	-0.00521
844	0.91391	0.0348	-0.0028
845	0.9128	0.03776	-0.01239
846	0.91873	0.03892	-0.01565
847	0.91828	0.04221	-0.01455
848	0.91244	0.03859	-0.01364
849	0.91701	0.03836	-0.01369
850	0.91961	0.03809	-0.01382
851	0.92202	0.03754	-0.01166
852	0.92323	0.03781	-0.01344
853	0.91858	0.03747	-0.01137
854	0.9187	0.04049	-0.01021
855	0.92155	0.04066	-0.01286
856	0.92153	0.04047	-0.01176
857	0.91993	0.04163	-0.00891
858	0.9213	0.04441	-0.01065
859	0.91871	0.04227	-0.00979
860	0.92817	0.04031	-0.01115
861	0.92916	0.04138	-0.01693
862	0.92813	0.04431	-0.01112
863	0.92637	0.04203	-0.01319
864	0.92637	0.03078	-0.00683
865	0.92767	0.04233	-0.01433
866	0.93132	0.04041	-0.01204
867	0.92707	0.03802	-0.01243
868	0.93045	0.0408	-0.01067
869	0.9316	0.04367	-0.01051
870	0.93176	0.03843	-0.00739
871	0.9286	0.04	-0.01417
872	0.92915	0.04205	-0.01075
873	0.93368	0.04264	-0.0115
874	0.9334	0.03315	-0.01158
875	0.93632	0.04011	-0.01514
876	0.93188	0.03641	-0.00988
877	0.93516	0.03931	-0.01548
878	0.93729	0.04249	-0.00957
879	0.93716	0.04	-0.01002
880	0.93858	0.03521	-0.01006
881	0.93582	0.03949	-0.01742
882	0.93708	0.04082	-0.0096
883	0.9441	0.03911	-0.01429
884	0.93581	0.04317	-0.01353
885	0.93809	0.04194	-0.00796
886	0.94476	0.03622	-0.00805
887	0.94297	0.03703	-0.01724
888	0.94172	0.03456	-0.00874
889	0.94581	0.03969	-0.01285
890	0.94541	0.04131	-0.01648
891	0.94689	0.04418	-0.01575
892	0.94181	0.04084	-0.01059
893	0.94356	0.04114	-0.02039
894	0.94744	0.04127	-0.01638
895	0.94634	0.04033	-0.01077
896	0.94684	0.04055	-0.01082
897	0.95062	0.0408	-0.01749
898	0.95093	0.04147	-0.01227
899	0.95447	0.03862	-0.01226
900	0.95616	0.04306	-0.01874
901	0.95224	0.04139	-0.01136
902	0.95228	0.03906	-0.01776
903	0.95517	0.04533	-0.01377
904	0.94943	0.03864	-0.00846
905	0.95319	0.03858	-0.0116
906	0.95413	0.04663	-0.01321
907	0.95709	0.039	-0.00841
908	0.95572	0.0378	-0.01408
909	0.95278	0.04379	-0.01164
910	0.96107	0.04057	-0.01587
911	0.95696	0.03825	-0.01436
912	0.95936	0.04545	-0.01622
913	0.95824	0.04394	-0.00843
914	0.96214	0.03767	-0.01222
915	0.95813	0.04083	-0.018
916	0.95961	0.04125	-0.00925
917	0.96247	0.04572	-0.01181
918	0.96296	0.04499	-0.01716
919	0.96047	0.039	-0.01309
920	0.96147	0.04159	-0.01178
921	0.96037	0.03518	-0.01601
922	0.96578	0.04127	-0.01561
923	0.96888	0.04067	-0.01012
924	0.96628	0.04535	-0.01394
925	0.9684	0.04591	-0.01539
926	0.97243	0.03826	-0.00856
927	0.9729	0.03938	-0.01496
928	0.97252	0.04292	-0.01292
929	0.96748	0.03913	-0.01313
930	0.97139	0.03963	-0.0157
931	0.96951	0.04067	-0.0152
932	0.96997	0.03965	-0.01342
933	0.97049	0.04412	-0.01346
934	0.97386	0.04005	-0.01101
935	0.97206	0.04317	-0.01559
936	0.97537	0.04191	-0.01041
937	0.97108	0.04321	-0.01832
938	0.97499	0.04305	-0.0104
939	0.97611	0.04043	-0.01182
940	0.97478	0.04408	-0.01433
941	0.97765	0.042	-0.01407
942	0.97446	0.03893	-0.00738
943	0.97619	0.03967	-0.0126
944	0.97768	0.03815	-0.01503
945	0.98028	0.04619	-0.01451
946	0.97849	0.04315	-0.01892
947	0.98032	0.0442	-0.01445
948	0.98106	0.03531	-0.01254
949	0.98002	0.04444	-0.00835
950	0.98754	0.04551	-0.01653
951	0.98259	0.0424	-0.01389
952	0.98532	0.03828	-0.01454
953	0.98717	0.04091	-0.01508
954	0.98024	0.04602	-0.01049
955	0.98585	0.04247	-0.01472
956	0.98373	0.04093	-0.01348
957	0.98486	0.04314	-0.00973
958	0.98404	0.0431	-0.01437
959	0.98804	0.04391	-0.01503
960	0.98444	0.04249	-0.00864
961	0.98358	0.04219	-0.01279
962	0.99405	0.03799	-0.01335
963	0.98713	0.04307	-0.01255
964	0.9959	0.03875	-0.01014
965	0.99601	0.04172	-0.01551
966	0.9913	0.04815	-0.00855
967	0.99027	0.04126	-0.01313
968	0.99294	0.04347	-0.01598
969	0.99622	0.0431	-0.01417
970	0.99349	0.04441	-0.01443
971	0.99347	0.04418	-0.01523
972	0.9973	0.04374	-0.01095
973	0.99527	0.0376	-0.00875
974	0.99608	0.04055	-0.01726
975	0.99838	0.04513	-0.00951
976	0.99758	0.04077	-0.01025
977	0.99806	0.04466	-0.01195
978	0.99616	0.04692	-0.01112
979	0.99873	0.0435	-0.01347
980	0.99925	0.04175	-0.01735
981	1.00147	0.0395	-0.01824
982	1.00018	0.0407	-0.01093
983	0.99868	0.03649	-0.01239
984	0.99904	0.03989	-0.01385
985	1.00247	0.04364	-0.01401
986	1.00238	0.03937	-0.01048
987	1.00328	0.04305	-0.01486
988	1.00539	0.04329	-0.01808
989	1.00655	0.03756	-0.01304
990	1.00598	0.03994	-0.01703
991	1.00672	0.04828	-0.01417
992	1.00313	0.03988	-0.00838
993	1.0105	0.0398	-0.01506
994	1.01084	0.04663	-0.01733
995	1.00981	0.03691	-0.00903
996	1.01138	0.04094	-0.01544
997	1.00688	0.04545	-0.01209
998	1.01107	0.04179	-0.01466
999	1.00876	0.04311	-0.01541
1000	1.01074	0.04105	-0.01018
1001	1.01073	0.04505	-0.01337
1002	1.01694	0.03864	-0.01519
1003	1.01464	0.03818	-0.02011
1004	1.01268	0.04535	-0.01336
1005	1.0119	0.04312	-0.01207
1006	1.01663	0.04051	-0.01655
1007	1.01534	0.04383	-0.01267
1008	1.01481	0.04174	-0.01382
1009	1.01901	0.03892	-0.01819
1010	1.01763	0.0429	-0.01632
1011	1.0191	0.04021	-0.01474
1012	1.01926	0.03485	-0.01826
1013	1.01861	0.04601	-0.01468
1014	1.02198	0.04168	-0.01307
1015	1.0208	0.04152	-0.01795
1016	1.02217	0.04496	-0.01261
1017	1.01996	0.0382	-0.01481
1018	1.02221	0.04121	-0.01243
1019	1.02069	0.0441	-0.0142
1020	1.01966	0.04397	-0.01256
1021	1.02297	0.03674	-0.01622
1022	1.02374	0.0419	-0.01675
1023	1.02595	0.04568	-0.0126
1024	1.02526	0.04512	-0.01404
1025	1.03007	0.04209	-0.01305
1026	1.02558	0.04588	-0.01505
1027	1.02729	0.03898	-0.01689
1028	1.0292	0.04529	-0.01145
1029	1.03181	0.04334	-0.01256
1030	1.02849	0.04662	-0.01106
1031	1.02771	0.03831	-0.01545
1032	1.03079	0.04786	-0.01367
1033	1.03267	0.04144	-0.01101
1034	1.03248	0.04584	-0.01737
1035	1.03173	0.03976	-0.01803
1036	1.03149	0.04224	-0.01307
1037	1.03587	0.0433	-0.01538
1038	1.03609	0.04813	-0.01333
1039	1.03687	0.04437	-0.01251
1040	1.0398	0.04336	-0.01729
1041	1.03434	0.03674	-0.01632
1042	1.03709	0.04729	-0.01544
1043	1.03981	0.04374	-0.01741
1044	1.03311	0.04359	-0.01623
1045	1.03768	0.04479	-0.01435
1046	1.04128	0.04366	-0.01689
1047	1.0398	0.04734	-0.01966
1048	1.03597	0.04506	-0.01405
1049	1.04005	0.04728	-0.012
1050	1.04163	0.04519	-0.01677
1051	1.03844	0.04478	-0.01264
1052	1.04025	0.04064	-0.00915
1053	1.04189	0.04152	-0.01882
1054	1.04245	0.04781	-0.01371
1055	1.04252	0.04452	-0.01375
1056	1.04352	0.04159	-0.0168
1057	1.04601	0.04488	-0.01378
1058	1.04286	0.04289	-0.01345
1059	1.04362	0.04355	-0.01796
1060	1.04336	0.04767	-0.0142
1061	1.04931	0.04475	-0.00934
1062	1.05113	0.04046	-0.01971
1063	1.05061	0.04699	-0.01558
1064	1.05178	0.04452	-0.01126
1065	1.05672	0.04268	-0.01741
1066	1.04883	0.04101	-0.01719
1067	1.05106	0.04132	-0.00708
1068	1.05134	0.03744	-0.0098
1069	1.05433	0.04865	-0.01403
1070	1.05125	0.04896	-0.01422
1071	1.05198	0.04473	-0.01369
1072	1.05517	0.04669	-0.01739
1073	1.05361	0.04314	-0.01279
1074	1.05675	0.04395	-0.0142
1075	1.05836	0.04564	-0.01602
1076	1.05545	0.04674	-0.01375
1077	1.05699	0.04259	-0.00974
1078	1.05991	0.0391	-0.01473
1079	1.05826	0.04463	-0.01372
1080	1.05595	0.0458	-0.01373
1081	1.05698	0.04309	-0.01897
1082	1.0561	0.04647	-0.01393
1083	1.06344	0.0446	-0.01401
1084	1.05831	0.04436	-0.01645
1085	1.05924	0.04491	-0.01198
1086	1.06278	0.04526	-0.01782
1087	1.06426	0.0442	-0.01663
1088	1.06148	0.04796	-0.0174
1089	1.06677	0.04437	-0.01171
1090	1.06286	0.04383	-0.01539
1091	1.06697	0.04568	-0.01553
1092	1.05926	0.04706	-0.01543
1093	1.06653	0.03972	-0.0126
1094	1.06338	0.04247	-0.01422
1095	1.06804	0.04812	-0.018
1096	1.06765	0.04724	-0.01756
1097	1.06391	0.04223	-0.01937
1098	1.07405	0.04555	-0.01277
1099	1.06743	0.04286	-0.01217
1100	1.07206	0.04899	-0.01479
1101	1.07296	0.0448	-0.01693
1102	1.06802	0.03868	-0.01678
1103	1.06801	0.04629	-0.01384
1104	1.07098	0.04759	-0.01221
1105	1.07097	0.045	-0.02611
1106	1.07622	0.04284	-0.01768
1107	1.07181	0.04252	-0.01526
1108	1.06941	0.04375	-0.01664
1109	1.08288	0.04507	-0.01612
1110	1.07462	0.04406	-0.02009
1111	1.07614	0.04538	-0.01252
1112	1.07606	0.0412	-0.0152
1113	1.07953	0.04917	-0.01543
1114	1.07602	0.04645	-0.01656
1115	1.07699	0.04098	-0.01243
1116	1.07525	0.04523	-0.01594
1117	1.07855	0.05056	-0.01513
1118	1.07648	0.04426	-0.01958
1119	1.0791	0.04591	-0.01655
1120	1.08195	0.04763	-0.01579
1121	1.08085	0.04242	-0.02163
1122	1.08227	0.03985	-0.01422
1123	1.08654	0.04217	-0.01563
1124	1.08379	0.04749	-0.01529
1125	1.08442	0.04311	-0.0142
1126	1.08306	0.04799	-0.01408
1127	1.08607	0.04736	-0.00818
1128	1.08419	0.04464	-0.01306
1129	1.08497	0.04535	-0.00911
1130	1.08599	0.04395	-0.01696
1131	1.08402	0.04177	-0.01665
1132	1.08811	0.04812	-0.01518
1133	1.08986	0.04326	-0.01573
1134	1.0909	0.04239	-0.01506
1135	1.08929	0.04823	-0.01676
1136	1.091	0.04468	-0.01345
1137	1.09423	0.03746	-0.01464
1138	1.09135	0.04415	-0.01962
1139	1.09174	0.04685	-0.01742
1140	1.09176	0.04029	-0.01633
1141	1.09521	0.04647	-0.01556
1142	1.09321	0.04653	-0.01337
1143	1.08945	0.04419	-0.01267
1144	1.09701	0.04499	-0.01803
1145	1.09672	0.04933	-0.01285
1146	1.09238	0.04169	-0.0145
1147	1.09325	0.04491	-0.01766
1148	1.0948	0.04465	-0.01783
1149	1.09628	0.04419	-0.01201
1150	1.09785	0.03871	-0.01584
1151	1.10069	0.04085	-0.01327
1152	1.09813	0.04411	-0.01246
1153	1.0969	0.04907	-0.01576
1154	1.09514	0.04292	-0.01224
1155	1.10229	0.04489	-0.01569
1156	1.10276	0.04585	-0.0186
1157	1.10066	0.04577	-0.01608
1158	1.1006	0.04265	-0.01171
1159	1.10374	0.04031	-0.01304
1160	1.10388	0.04817	-0.01533
1161	1.10231	0.04267	-0.0167
1162	1.10173	0.04411	-0.01779
1163	1.10825	0.0457	-0.0179
1164	1.101	0.04488	-0.01307
1165	1.10568	0.04384	-0.01529
1166	1.10677	0.04831	-0.0197
1167	1.10709	0.0482	-0.01604
1168	1.10826	0.04175	-0.01486
1169	1.1072	0.05	-0.01757
1170	1.10825	0.04495	-0.01849
1171	1.10901	0.04356	-0.01311
1172	1.11091	0.04437	-0.01746
1173	1.10818	0.04635	-0.01638
1174	1.11024	0.0423	-0.01188
1175	1.11007	0.04786	-0.01586
1176	1.11208	0.03863	-0.01553
1177	1.11257	0.03909	-0.01151
1178	1.11263	0.04457	-0.0242
1179	1.11496	0.04607	-0.01666
1180	1.11488	0.04597	-0.01532
1181	1.11405	0.04274	-0.01683
1182	1.1127	0.04979	-0.01706
1183	1.12213	0.04984	-0.01302
1184	1.1162	0.04562	-0.01661
1185	1.11417	0.04835	-0.01756
1186	1.1172	0.04616	-0.00991
1187	1.12025	0.04661	-0.01409
1188	1.11661	0.0485	-0.01679
1189	1.11793	0.04438	-0.0128
1190	1.11633	0.04309	-0.01455
1191	1.11856	0.05319	-0.02093
1192	1.11996	0.04229	-0.01282
1193	1.11952	0.04564	-0.01598
1194	1.12195	0.04771	-0.01591
1195	1.12342	0.04956	-0.01785
1196	1.11575	0.04286	-0.01357
1197	1.12088	0.0409	-0.01488
1198	1.12371	0.04485	-0.01813
1199	1.12226	0.04063	-0.01469
1200	1.12526	0.04367	-0.01867
