# Supplementary material for: Exploiting peptide chirality and transport to dissect the complex mechanism of action of host peptides on bacteria
Source: PLoS Genet. 2025 Dec 11;21(12):e1011892. doi: 10.1371/journal.pgen.1011892 (PMC12714254; doi:10.1371/journal.pgen.1011892)
Supplement: S1 Data — (ZIP) [file pgen.1011892.s008.zip › Raw data files/Fig 3B.csv]

	untreated	untreated	untreated	L-NCR247	L-NCR247	L-NCR247	D-NCR247	D-NCR247	D-NCR247
WT	0.70277	0.744789	0.772953	1.83302	1.832502	1.985325	0.491264	0.521128	0.503638
ΔbacA	0.245778	0.266541	0.28897	2.491322	2.444559	2.722108	0.735965	0.807292	0.795083
