# Supplementary material for: Exploiting peptide chirality and transport to dissect the complex mechanism of action of host peptides on bacteria
Source: PLoS Genet. 2025 Dec 11;21(12):e1011892. doi: 10.1371/journal.pgen.1011892 (PMC12714254; doi:10.1371/journal.pgen.1011892)
Supplement: S1 Data — (ZIP) [file pgen.1011892.s008.zip › Raw data files/Fig 4A.csv]

	untreated	untreated	untreated	L-NCR247	L-NCR247	L-NCR247	D-NCR247	D-NCR247	D-NCR247
WT	1.173673	1.187585	1.31494	0.258862	0.206352	0.218159	0.543993	0.478126	0.477084
ΔbacA	1.065862	1.130165	1.078549	0.181895	0.186662	0.189113	0.34479	0.334481	0.330841
