# Supplementary material for: Exploiting peptide chirality and transport to dissect the complex mechanism of action of host peptides on bacteria
Source: PLoS Genet. 2025 Dec 11;21(12):e1011892. doi: 10.1371/journal.pgen.1011892 (PMC12714254; doi:10.1371/journal.pgen.1011892)
Supplement: S1 Data — (ZIP) [file pgen.1011892.s008.zip › Raw data files/Fig 4C.csv]

	untreated	untreated	L-NCR247	L-NCR247	D-NCR247	D-NCR247
WT	80.8183	74.8465	229.5693	166.724	355.1056	338.9131
ΔbacA	54.27265	50.52399	97.26796	55.1016	80.23487	49.21631
