# Supplementary material for: Exploiting peptide chirality and transport to dissect the complex mechanism of action of host peptides on bacteria
Source: PLoS Genet. 2025 Dec 11;21(12):e1011892. doi: 10.1371/journal.pgen.1011892 (PMC12714254; doi:10.1371/journal.pgen.1011892)
Supplement: S1 Data — (ZIP) [file pgen.1011892.s008.zip › Raw data files/Fig 4D.csv]

No Peptide	No Peptide	40 μM L-NCR247	40 μM L-NCR247	40 μM D-NCR247	40 μM D-NCR247	30 μM L-NCR247	30 μM L-NCR247	30 μM D-NCR247	30 μM D-NCR247	20 μM L-NCR247	20 μM L-NCR247	20 μM D-NCR247	20 μM D-NCR247
49412.67	233.2172	2621.222	9.896689	10625	38.05588	8676.222	32.42984	24670.56	61.1762	11470.33	46.179	31506.89	148.4894
