# Supplementary material for: Exploiting peptide chirality and transport to dissect the complex mechanism of action of host peptides on bacteria
Source: PLoS Genet. 2025 Dec 11;21(12):e1011892. doi: 10.1371/journal.pgen.1011892 (PMC12714254; doi:10.1371/journal.pgen.1011892)
Supplement: S1 Data — (ZIP) [file pgen.1011892.s008.zip › Raw data files/Fig 5 Aand B and Fig S5 A and B.csv]

Time [hrs]	WT untreated	WT untreated	WT L-NCR247	WT L-NCR247	WT D-NCR247	WT D-NCR247	WT L-NSR247	WT L-NSR247	WT D-NSR247	WT D-NSR247	ΔbacA untreated	ΔbacA untreated	ΔbacA L-NCR247	ΔbacA L-NCR247	ΔbacA D-NCR247	ΔbacA D-NCR247	ΔbacA L-NSR247	ΔbacA L-NSR247	ΔbacA D-NSR247	ΔbacA D-NSR247
0	0.116467	0.000777	0.116	0.002166	0.115667	0.002928	0.1146	0.0006	0.114067	0.000777	0.116967	0.001106	0.1136	0.000436	0.1142	0.000917	0.114233	0.001102	0.121833	0.000907
0.848294	0.118633	0.001193	0.111967	0.0000577	0.1117	0.000985	0.11	0.0009	0.111133	0.000961	0.1179	0.0007	0.114833	0.001801	0.114833	0.001595	0.113833	0.000493	0.112533	0.000702
1.696593	0.123533	0.001124	0.1145	0.000265	0.114433	0.000961	0.109233	0.001097	0.112933	0.001258	0.122933	0.000586	0.117433	0.003175	0.119467	0.00115	0.116933	0.000802	0.115233	0.000503
2.545011	0.129033	0.001079	0.118033	0.000321	0.118267	0.001185	0.109067	0.00138	0.114067	0.001724	0.1296	0.000608	0.122567	0.003539	0.125533	0.001168	0.12	0.000557	0.1198	0.0008
3.393588	0.1371	0.001153	0.1226	0.000458	0.122833	0.001266	0.109433	0.002113	0.118467	0.001662	0.1396	0.000794	0.126567	0.003636	0.133733	0.001762	0.1255	0.001908	0.129533	0.001002
4.242145	0.147133	0.001069	0.127567	0.001041	0.126767	0.00138	0.1101	0.002163	0.121733	0.004858	0.151433	0.000666	0.1292	0.003292	0.142267	0.00115	0.133333	0.003258	0.1382	0.001212
5.090433	0.160367	0.001012	0.133133	0.001531	0.1308	0.001039	0.111167	0.002136	0.1255	0.005467	0.166933	0.000896	0.1308	0.002512	0.153667	0.001258	0.141733	0.003213	0.151367	0.001002
5.938724	0.176733	0.000814	0.139833	0.002113	0.135067	0.001704	0.112367	0.002574	0.129333	0.005327	0.185867	0.001447	0.132467	0.002483	0.1671	0.001473	0.153467	0.0052	0.1703	0.000721
6.787278	0.195567	0.00085	0.146567	0.002656	0.138233	0.001222	0.113133	0.002714	0.1353	0.005828	0.2084	0.001997	0.133133	0.00204	0.182667	0.00125	0.168933	0.006574	0.193867	0.001102
7.635858	0.218333	0.000802	0.154233	0.003329	0.142167	0.001305	0.114533	0.003288	0.143333	0.006034	0.234167	0.001793	0.1355	0.003274	0.200667	0.001858	0.1876	0.008126	0.224533	0.001266
8.484169	0.244233	0.001041	0.162267	0.004086	0.147633	0.00429	0.1157	0.003969	0.1515	0.00733	0.265	0.001905	0.135	0.002307	0.219967	0.001762	0.207833	0.010471	0.2616	0.001559
9.33247	0.274433	0.001274	0.1711	0.004915	0.150167	0.002272	0.116333	0.004341	0.160633	0.008765	0.301467	0.002397	0.135733	0.00235	0.238567	0.001343	0.230667	0.013399	0.295867	0.001079
10.18086	0.2985	0.000624	0.1804	0.005991	0.153367	0.001856	0.1172	0.004681	0.1706	0.010909	0.327167	0.002845	0.136367	0.002122	0.26	0.001769	0.2564	0.016574	0.3384	0.002456
11.02945	0.322033	0.000416	0.190467	0.006256	0.1561	0.001908	0.118267	0.00498	0.18935	0.002333	0.356533	0.003581	0.1369	0.002307	0.2845	0.001277	0.284967	0.019207	0.389567	0.002868
11.87801	0.347033	0.000351	0.2006	0.007296	0.1581	0.002	0.1188	0.005112	0.1999	0.002828	0.3864	0.003905	0.137733	0.002721	0.299667	0.002701	0.306233	0.02469	0.439667	0.003656
12.72631	0.3701	0.0002	0.211367	0.007788	0.159567	0.002301	0.1196	0.005803	0.21285	0.003606	0.412867	0.004654	0.138167	0.003182	0.315233	0.002417	0.3347	0.032322	0.484733	0.00342
13.57461	0.387933	0.000351	0.2221	0.008073	0.160433	0.002715	0.12355	0.004455	0.22635	0.004313	0.4334	0.005289	0.138433	0.003156	0.3333	0.001311	0.367133	0.038215	0.5297	0.0039
14.42293	0.400533	0.001007	0.233433	0.008265	0.1605	0.002252	0.12485	0.004455	0.24075	0.005445	0.447267	0.00608	0.137833	0.002411	0.3479	0.002751	0.42345	0.009263	0.572233	0.003814
15.27149	0.408033	0.001601	0.245	0.008695	0.160233	0.002113	0.12715	0.003889	0.25545	0.006435	0.455867	0.006824	0.137967	0.00235	0.3607	0.002458	0.4553	0.006364	0.6081	0.005112
16.12005	0.412133	0.002303	0.256767	0.008615	0.160033	0.002139	0.1307	0.003394	0.2704	0.007495	0.460533	0.007522	0.1376	0.001758	0.3707	0.002138	0.48565	0.008556	0.634067	0.004765
16.96836	0.4141	0.003051	0.2683	0.008443	0.159767	0.002316	0.13315	0.003323	0.28575	0.00898	0.462133	0.008186	0.137867	0.001804	0.377667	0.001909	0.51125	0.012374	0.649533	0.006142
17.81665	0.413967	0.003301	0.277167	0.006426	0.159333	0.002589	0.1359	0.002121	0.3018	0.009758	0.4616	0.008839	0.137433	0.001266	0.3825	0.001825	0.53405	0.014213	0.6582	0.00671
18.66495	0.412567	0.003731	0.284067	0.002871	0.1589	0.002955	0.1407	0.004808	0.31905	0.010112	0.459533	0.009311	0.138033	0.001457	0.3848	0.00148	0.55545	0.01591	0.661467	0.007332
19.51348	0.410167	0.00431	0.2906	0.002563	0.158467	0.003179	0.1439	0.004667	0.3368	0.011738	0.456567	0.009856	0.138067	0.001457	0.385867	0.001365	0.5738	0.016405	0.661067	0.007342
20.36204	0.407033	0.004701	0.2957	0.003439	0.157933	0.003308	0.1514	0.008202	0.35505	0.013789	0.453567	0.01024	0.1386	0.001735	0.3852	0.001153	0.58785	0.018314	0.658167	0.007522
21.21059	0.404333	0.00538	0.3009	0.002621	0.157367	0.003121	0.1571	0.00594	0.37185	0.01591	0.451	0.011001	0.138933	0.001721	0.3846	0.000794	0.59805	0.021425	0.6539	0.007758
22.05891	0.400633	0.004821	0.304933	0.002136	0.157	0.003329	0.1622	0.006647	0.3878	0.018102	0.449	0.011433	0.139367	0.001762	0.383533	0.00127	0.6049	0.022486	0.649133	0.007551
22.90722	0.397733	0.004772	0.307733	0.00205	0.1567	0.003516	0.1656	0.007071	0.40305	0.020153	0.447833	0.011789	0.138733	0.001531	0.3828	0.001136	0.60875	0.023829	0.645167	0.008113
23.75578	0.395333	0.004726	0.310033	0.002684	0.1564	0.003659	0.17045	0.009405	0.41785	0.021991	0.446833	0.01251	0.1401	0.001562	0.382767	0.00157	0.6106	0.023193	0.641967	0.008277
