# Supplementary material for: Exploiting peptide chirality and transport to dissect the complex mechanism of action of host peptides on bacteria
Source: PLoS Genet. 2025 Dec 11;21(12):e1011892. doi: 10.1371/journal.pgen.1011892 (PMC12714254; doi:10.1371/journal.pgen.1011892)
Supplement: S1 Data — (ZIP) [file pgen.1011892.s008.zip › Raw data files/Fig 5 D,E and F.csv]

Time [hrs]	Untreated	Untreated	Untreated + 5 μM Fe	Untreated + 5 μM Fe	Untreated + 10 μM Fe	Untreated + 10 μM Fe	Untreated + 30 μM Fe	Untreated + 30 μM Fe	L-NCR247	L-NCR247	L-NCR247 + 5 μM Fe	L-NCR247 + 5 μM Fe	L-NCR247 + 10 μM Fe	L-NCR247 + 10 μM Fe	L-NCR247 + 30 μM Fe	L-NCR247 + 30 μM Fe	D-NCR247	D-NCR247	D-NCR247 + 5 μM Fe	D-NCR247 + 5 μM Fe	D-NCR247 + 10 μM Fe	D-NCR247 + 10 μM Fe	D-NCR247 + 30 μM Fe	D-NCR247 + 30 μM Fe
0	0.1307	0.0001	0.129733	0.000416	0.129467	0.000551	0.13105	0.000212	0.131667	0.001332	0.131567	0.000473	0.131933	0.000907	0.16155	0.012799	0.130967	0.000289	0.131133	0.001686	0.129333	0.000404	0.1366	0.009334
0.848293	0.138333	0.001909	0.1365	0.0002	0.138333	0.000503	0.1417	0.000283	0.124367	0.002608	0.126433	0.000404	0.125367	0.000436	0.13345	0.004738	0.1226	0.003158	0.122	0.005587	0.118933	0.001124	0.131	0.002687
1.696824	0.139733	0.000404	0.139533	0.000153	0.139867	0.000493	0.14455	0.000778	0.1149	0.008648	0.125933	0.002421	0.122067	0.003742	0.1356	0.006223	0.1141	0.014643	0.1238	0.007491	0.1188	0.003315	0.13535	0.003465
2.545384	0.144933	0.000503	0.145367	0.000252	0.145533	0.000603	0.14945	0.000636	0.115567	0.003194	0.1261	0.004531	0.121067	0.005647	0.1387	0.007354	0.111133	0.010484	0.1255	0.007594	0.119733	0.002774	0.1402	0.005233
3.393936	0.152933	0.002329	0.150567	0.000503	0.1519	0.001852	0.16215	0.002758	0.115067	0.000961	0.126733	0.005896	0.120867	0.007181	0.1429	0.010748	0.112567	0.01105	0.127233	0.007711	0.121033	0.003215	0.146	0.008344
4.242476	0.159733	0.002658	0.158567	0.000586	0.1606	0.001493	0.17005	0.004031	0.1175	0.003704	0.1272	0.005575	0.121967	0.006551	0.14725	0.012233	0.120167	0.008035	0.1283	0.007927	0.1229	0.003751	0.1527	0.012021
5.090761	0.1718	0.001916	0.1699	0.001253	0.174367	0.003007	0.19145	0.004031	0.114467	0.002802	0.1284	0.005903	0.1236	0.006483	0.15275	0.014071	0.123467	0.002285	0.129933	0.007522	0.1241	0.003534	0.16595	0.023829
5.939055	0.1888	0.003143	0.186467	0.001801	0.1959	0.005597	0.22255	0.00601	0.115033	0.002003	0.130933	0.006121	0.127	0.006311	0.16095	0.013789	0.122767	0.00491	0.1323	0.00766	0.1248	0.004158	0.1695	0.024466
6.787348	0.2118	0.004251	0.207633	0.002401	0.220867	0.008495	0.24835	0.010536	0.115833	0.000971	0.1365	0.010393	0.131667	0.009681	0.16915	0.014213	0.120367	0.007003	0.1316	0.005927	0.1257	0.004073	0.18255	0.033022
7.635664	0.237133	0.004821	0.231367	0.003239	0.238567	0.003668	0.2499	0.003818	0.117333	0.0000577	0.141133	0.013662	0.136967	0.011283	0.1815	0.016971	0.123233	0.004027	0.129167	0.004411	0.1261	0.004358	0.1981	0.041861
8.483954	0.2602	0.002381	0.2614	0.003483	0.2766	0.006384	0.30515	0.004455	0.118867	0.000702	0.139	0.004993	0.142067	0.003439	0.1964	0.019375	0.123933	0.005594	0.129567	0.004332	0.126933	0.003781	0.21335	0.048154
9.332291	0.3078	0.004246	0.313733	0.004801	0.3417	0.018555	0.3937	0.015415	0.120267	0.001097	0.1434	0.005174	0.149	0.004005	0.21655	0.021567	0.1238	0.005289	0.130933	0.00509	0.126633	0.004405	0.2325	0.055579
10.18081	0.356133	0.002793	0.387767	0.008339	0.4934	0.030362	0.5578	0.002546	0.1223	0.001873	0.148133	0.00363	0.157633	0.006352	0.2422	0.022627	0.124667	0.007978	0.131233	0.005505	0.126767	0.003573	0.2567	0.063215
11.02936	0.483533	0.029251	0.551333	0.046024	0.684333	0.017652	0.67315	0.000495	0.1252	0.003005	0.154367	0.002706	0.168467	0.009263	0.2711	0.020789	0.125167	0.00775	0.131	0.005401	0.127433	0.003215	0.29565	0.066114
11.87792	0.727567	0.039941	0.6953	0.044908	0.7943	0.007286	0.7816	0.001273	0.1287	0.004927	0.161033	0.003855	0.180533	0.011005	0.3091	0.026163	0.125467	0.007674	0.134367	0.010637	0.127867	0.002715	0.30185	0.023264
12.72647	0.784233	0.036182	0.790433	0.040425	0.881133	0.001274	0.8738	0.004808	0.132767	0.006653	0.166133	0.005534	0.1943	0.015006	0.35905	0.036275	0.1248	0.006465	0.135433	0.010861	0.1281	0.002696	0.3652	0.053882
13.57502	0.787167	0.025396	0.889067	0.027755	0.9663	0.000624	0.9481	0.010607	0.136933	0.008259	0.1725	0.006149	0.212833	0.02175	0.4382	0.029557	0.123467	0.00535	0.136	0.010393	0.128133	0.002747	0.47685	0.116036
14.42345	0.793433	0.019914	0.985967	0.019939	1.0419	0.007367	1.01125	0.023405	0.142233	0.011119	0.182433	0.002259	0.2336	0.030759	0.52805	0.010819	0.123633	0.005105	0.136167	0.010257	0.1282	0.002773	0.58755	0.112076
15.27174	0.809667	0.021417	1.069133	0.010464	1.103533	0.017325	1.0691	0.028001	0.148733	0.015047	0.1969	0.0023	0.2594	0.040601	0.6257	0.003394	0.1256	0.005693	0.136533	0.010139	0.128667	0.002888	0.6929	0.096308
16.12003	0.831733	0.021944	1.1395	0.006239	1.152667	0.025789	1.1279	0.019092	0.156333	0.020801	0.216033	0.007991	0.294767	0.058287	0.7114	0.014001	0.126067	0.005581	0.137467	0.010426	0.1281	0.001559	0.7902	0.096874
16.96833	0.859833	0.022137	1.2201	0.018331	1.192533	0.036888	1.1972	0.044406	0.1656	0.027293	0.2412	0.016653	0.351767	0.096646	0.783	0.022486	0.126633	0.005279	0.138033	0.010627	0.1284	0.001212	0.8776	0.08457
17.81662	0.887767	0.02792	1.249833	0.01857	1.213867	0.030948	1.24575	0.032739	0.177433	0.034287	0.2743	0.030089	0.443167	0.151059	0.8447	0.020223	0.1268	0.005197	0.138333	0.010431	0.128833	0.001274	0.95155	0.080398
18.66518	0.909933	0.03001	1.268	0.047548	1.226467	0.022758	1.26705	0.023829	0.192167	0.0428	0.314467	0.048147	0.5713	0.197479	0.90235	0.017466	0.127167	0.005472	0.138767	0.010421	0.129133	0.001234	1.01	0.069862
19.51373	0.923633	0.027707	1.3242	0.030178	1.2334	0.024579	1.27565	0.015768	0.209333	0.052212	0.359733	0.068577	0.6844	0.241478	0.95935	0.020718	0.128067	0.005644	0.1395	0.010387	0.1296	0.001637	1.0606	0.054589
20.36227	0.9365	0.026848	1.3415	0.020438	1.2396	0.023603	1.27825	0.008839	0.229467	0.062148	0.414933	0.084763	0.7526	0.258029	1.01315	0.029204	0.128533	0.00516	0.1404	0.010809	0.130533	0.001943	1.10995	0.033305
21.21075	0.950067	0.026969	1.3393	0.029619	1.250633	0.031072	1.2798	0.006223	0.252033	0.072203	0.510533	0.089997	0.809967	0.236637	1.04875	0.021708	0.129333	0.005187	0.141433	0.011009	0.1309	0.002193	1.1532	0.011738
22.05904	0.9631	0.029434	1.3514	0.033607	1.267433	0.048745	1.2889	0.012304	0.275833	0.0802	0.6243	0.074581	0.860933	0.189176	1.06645	0.036699	0.131233	0.006104	0.142567	0.010661	0.131633	0.002335	1.17735	0.008697
22.90733	0.9783	0.031882	1.369267	0.036261	1.279267	0.037751	1.29655	0.018314	0.305	0.089787	0.742867	0.054441	0.906033	0.132891	1.07715	0.040517	0.133767	0.007679	0.144	0.010437	0.1321	0.002524	1.2019	0.002404
