# Supplementary material for: Exploiting peptide chirality and transport to dissect the complex mechanism of action of host peptides on bacteria
Source: PLoS Genet. 2025 Dec 11;21(12):e1011892. doi: 10.1371/journal.pgen.1011892 (PMC12714254; doi:10.1371/journal.pgen.1011892)
Supplement: S1 Data — (ZIP) [file pgen.1011892.s008.zip › Raw data files/Fig 5C.csv]

Untreated	WT L-NCR247	WT D-NCR247	ΔbacA L-NCR247	ΔbacA D-NCR247
100	1.105263	1.17	0.107	1.64
100	1.042105	1.23	0.111	1.67
100	1.2	1.26	0.117	1.77
