# Supplementary material for: Exploiting peptide chirality and transport to dissect the complex mechanism of action of host peptides on bacteria
Source: PLoS Genet. 2025 Dec 11;21(12):e1011892. doi: 10.1371/journal.pgen.1011892 (PMC12714254; doi:10.1371/journal.pgen.1011892)
Supplement: S1 Data — (ZIP) [file pgen.1011892.s008.zip › Raw data files/Fig 6 A and B.csv]

Time [hrs]	WT Untreated	WT Untreated	ΔbacA untreated	ΔbacA untreated	WT L-NCR247	WT L-NCR247	ΔbacA L-NCR247	ΔbacA L-NCR247	WT D-NCR247	WT D-NCR247	ΔbacA D-NCR247	ΔbacA D-NCR247	ΔbacA ΔfeuP untreated	ΔbacA ΔfeuP untreated	ΔbacA ΔfeuP L-NCR247	ΔbacA ΔfeuP L-NCR247	ΔbacA ΔfeuP D-NCR247	ΔbacA ΔfeuP D-NCR247
0	0.118467	0.000306	0.118467	0.000577	0.113367	0.000351	0.112767	0.00138	0.112233	0.001888	0.114333	0.004257	0.11466667	0.000839	0.1133	0.0007	0.113767	0.000833
0.842058	0.1204	0.0001	0.1202	0.000624	0.111767	0.000551	0.112267	0.00206	0.112467	0.002237	0.1135	0.003176	0.11316667	0.000586	0.112133333	0.000702	0.113367	0.001069
1.68427	0.1257	0.0001	0.1258	0.000608	0.114467	0.000651	0.1139	0.001493	0.114667	0.002139	0.116667	0.003287	0.1166	0.000346	0.114733333	0.000751	0.1165	0.000436
2.526316	0.1317	0.0005	0.1329	0.000721	0.1184	0.00052	0.1173	0.001493	0.117433	0.00225	0.122033	0.00265	0.12143333	0.000473	0.116633333	0.000666	0.120467	0.000503
3.368515	0.140667	0.000802	0.1434	0.000693	0.123633	0.000569	0.1216	0.001473	0.1207	0.001992	0.1299	0.003407	0.12923333	0.000981	0.1195	0.000985	0.126233	0.000777
4.210571	0.151967	0.001026	0.156433	0.000839	0.129767	0.000503	0.125467	0.001102	0.124567	0.002031	0.1388	0.003236	0.13973333	0.000907	0.125033333	0.000751	0.1348	0.000872
5.052709	0.168	0.002291	0.173733	0.001097	0.138267	0.0000577	0.128433	0.001242	0.1288	0.002066	0.149333	0.003099	0.15453333	0.001767	0.131266667	0.000833	0.143233	0.000611
5.894913	0.1878	0.002425	0.195633	0.001266	0.148133	0.00085	0.131433	0.001457	0.1328	0.002456	0.162333	0.003281	0.17546667	0.002312	0.1372	0.000854	0.1566	0.000693
6.736981	0.2106	0.004258	0.221733	0.001106	0.1601	0.002095	0.133467	0.001274	0.136433	0.00325	0.177867	0.003848	0.20263333	0.003329	0.145866667	0.001305	0.174067	0.00105
7.57919	0.237133	0.004061	0.252033	0.00135	0.1733	0.003378	0.135833	0.00195	0.141133	0.002608	0.195167	0.003581	0.23626667	0.004842	0.156966667	0.001877	0.1932	0.000436
8.421252	0.269133	0.005787	0.2898	0.001572	0.1881	0.004629	0.136433	0.001159	0.144167	0.001332	0.2159	0.004093	0.27893333	0.00741	0.1698	0.002261	0.214833	0.00085
9.263458	0.302267	0.004362	0.328167	0.001626	0.204267	0.005918	0.1377	0.001418	0.148767	0.002001	0.2359	0.005023	0.31816667	0.009092	0.183366667	0.002318	0.2393	0.001539
10.10551	0.3371	0.006758	0.368133	0.001419	0.221067	0.006772	0.1386	0.001652	0.1524	0.0024	0.259967	0.006101	0.37486667	0.012838	0.198533333	0.003239	0.2663	0.001646
10.94757	0.374167	0.007069	0.411567	0.001401	0.238667	0.008225	0.1395	0.00151	0.1556	0.002352	0.279833	0.005525	0.4327	0.014632	0.213866667	0.002658	0.297267	0.002714
11.78977	0.409733	0.007493	0.453633	0.00125	0.2568	0.009824	0.1397	0.001353	0.158133	0.002654	0.299867	0.00662	0.4898	0.015206	0.2304	0.005122	0.3253	0.002778
12.63182	0.442433	0.007259	0.491867	0.000757	0.273	0.00795	0.1402	0.001212	0.160033	0.00168	0.321733	0.006252	0.5454	0.017292	0.249533333	0.005965	0.3582	0.003913
13.47403	0.470267	0.006742	0.525833	0.001002	0.2879	0.009953	0.1407	0.000954	0.162033	0.001955	0.341933	0.007229	0.60126667	0.020222	0.269833333	0.007051	0.3939	0.005023
14.3161	0.4904	0.005765	0.550533	0.000493	0.303433	0.011261	0.140933	0.001002	0.1631	0.002252	0.360667	0.007574	0.6485	0.021154	0.2905	0.008013	0.434167	0.007617
15.15849	0.5022	0.0044	0.5665	0.000819	0.318533	0.011601	0.1412	0.000721	0.163533	0.001701	0.3785	0.00797	0.68843333	0.020414	0.312966667	0.009506	0.469767	0.006898
16.00064	0.5085	0.004616	0.574667	0.00085	0.332533	0.010856	0.141633	0.000814	0.1635	0.001082	0.394233	0.007951	0.71543333	0.019952	0.340366667	0.013726	0.5049	0.007101
16.8427	0.5114	0.005173	0.578967	0.000551	0.345133	0.011118	0.141767	0.000874	0.164233	0.002281	0.4065	0.007515	0.7318	0.019007	0.366866667	0.012815	0.536	0.007258
17.6849	0.512533	0.005706	0.581333	0.000902	0.353333	0.010027	0.141833	0.000702	0.164433	0.002413	0.4171	0.007343	0.74	0.019855	0.3918	0.013861	0.570767	0.00407
18.52697	0.511867	0.006109	0.5817	0.001153	0.3599	0.008448	0.142067	0.000666	0.164033	0.001823	0.425467	0.007629	0.74323333	0.01982	0.416433333	0.014069	0.596267	0.008374
19.36917	0.510267	0.005613	0.580567	0.001222	0.365833	0.007355	0.142	0.000173	0.163433	0.001124	0.431867	0.007145	0.74446667	0.020077	0.439766667	0.014308	0.6224	0.00761
20.21128	0.507667	0.006344	0.578067	0.000961	0.370633	0.005845	0.141867	0.000115	0.163967	0.001856	0.4364	0.007079	0.74296667	0.01963	0.461766667	0.014307	0.646067	0.00574
21.05346	0.505233	0.006881	0.576167	0.001301	0.3739	0.005575	0.141833	0.000306	0.1642	0.0022	0.4396	0.006286	0.73956667	0.020681	0.482566667	0.014367	0.666233	0.005607
21.89558	0.5024	0.007	0.575033	0.001665	0.375733	0.004153	0.1416	0.000361	0.1645	0.001709	0.4421	0.006539	0.73583333	0.022131	0.501533333	0.013522	0.682	0.008296
22.73765	0.500433	0.00741	0.574367	0.001002	0.377567	0.004474	0.1417	0.000624	0.164333	0.002178	0.444033	0.006124	0.73203333	0.022039	0.518366667	0.011972	0.6939	0.006942
23.57986	0.498133	0.007768	0.573767	0.001387	0.378867	0.003848	0.1412	0.000964	0.1642	0.001929	0.445233	0.005632	0.72973333	0.022908	0.5318	0.009987	0.702567	0.006812
