# Supplementary material for: Exploiting peptide chirality and transport to dissect the complex mechanism of action of host peptides on bacteria
Source: PLoS Genet. 2025 Dec 11;21(12):e1011892. doi: 10.1371/journal.pgen.1011892 (PMC12714254; doi:10.1371/journal.pgen.1011892)
Supplement: S1 Data — (ZIP) [file pgen.1011892.s008.zip › Raw data files/Fig 6C.csv]

	L-NCR247	L-NCR247	L-NCR247	D-NCR247	D-NCR247	D-NCR247
ΔbacA	0.1	0.1	0.1	1.9	2	2.1
ΔbacA ΔfeuP	1.4	1.6	1.6	1.3	1.4	1.4
	untreated	untreated	untreated	L-NCR247	L-NCR247	L-NCR247	D-NCR247	D-NCR247	D-NCR247
ΔbacA	2.3e+008	2.2e+008	2e+008	240000	250000	270000	4200000	4300000	4600000
ΔbacA ΔfeuP	2.4e+008	2.3e+008	2.4e+008	3200000	3700000	3900000	3100000	3200000	3400000
