# Supplementary material for: Exploiting peptide chirality and transport to dissect the complex mechanism of action of host peptides on bacteria
Source: PLoS Genet. 2025 Dec 11;21(12):e1011892. doi: 10.1371/journal.pgen.1011892 (PMC12714254; doi:10.1371/journal.pgen.1011892)
Supplement: S1 Data — (ZIP) [file pgen.1011892.s008.zip › Raw data files/Fig 7A.csv]

Time [hrs]	WT	WT	WT	ΔbacA	ΔbacA	ΔbacA	ΔbacA pSmbacA	ΔbacA pSmbacA	ΔbacA pSmbacA	ΔbacA pMtbacA	ΔbacA pMtbacA	ΔbacA pMtbacA	ΔbacA pBabacA	ΔbacA pBabacA	ΔbacA pBabacA
0	0.1181	0.1163	0.1169	0.1199	0.12	0.1173	0.1205	0.1156	0.1136	0.1162	0.1179	0.1207	0.1112	0.1213	0.1593
0.842964	0.1158	0.1156	0.1173	0.1198	0.1204	0.1185	0.1206	0.1205	0.117	0.1167	0.1176	0.1188	0.1178	0.1232	0.1613
1.68607	0.1203	0.12	0.1219	0.126	0.1257	0.1236	0.1257	0.1258	0.1222	0.1219	0.1219	0.123	0.1231	0.1259	0.1664
2.529034	0.1263	0.1256	0.1276	0.133	0.1324	0.1303	0.1324	0.1324	0.1288	0.127	0.1269	0.1283	0.1295	0.1321	0.1726
3.371973	0.1347	0.1336	0.1357	0.1426	0.142	0.1401	0.1419	0.1423	0.1386	0.1344	0.1347	0.1357	0.1392	0.1419	0.182
4.215066	0.1506	0.1442	0.1475	0.1541	0.1549	0.1531	0.155	0.1558	0.1518	0.1441	0.145	0.1465	0.1526	0.1556	0.1948
5.058047	0.1683	0.1594	0.1634	0.172	0.1728	0.1713	0.1735	0.1753	0.1707	0.1565	0.1579	0.1594	0.1713	0.1738	0.2124
5.900982	0.1925	0.1799	0.1844	0.1959	0.1976	0.1961	0.1986	0.2003	0.195	0.1728	0.1765	0.1766	0.1957	0.1979	0.235
6.744091	0.2211	0.2059	0.2094	0.2263	0.228	0.226	0.2301	0.2325	0.2275	0.1928	0.1962	0.1975	0.2275	0.2293	0.2649
7.587028	0.256	0.2387	0.2418	0.2615	0.2644	0.2632	0.2678	0.272	0.2668	0.2173	0.222	0.2234	0.2671	0.2676	0.302
8.430129	0.3009	0.2782	0.2827	0.3078	0.3117	0.3107	0.3163	0.32	0.3147	0.2465	0.2525	0.2546	0.3161	0.3172	0.3487
9.27307	0.351	0.3222	0.3269	0.3591	0.3636	0.3628	0.3704	0.377	0.3716	0.2816	0.2892	0.2912	0.371	0.3699	0.4001
10.11605	0.4125	0.3778	0.3821	0.4226	0.4283	0.4277	0.4366	0.445	0.4387	0.3193	0.3285	0.3318	0.4377	0.4361	0.4642
10.95916	0.4802	0.4394	0.4443	0.4927	0.4993	0.4995	0.5084	0.5184	0.5123	0.3645	0.3771	0.381	0.5107	0.5083	0.5339
11.80209	0.5547	0.5074	0.5122	0.5694	0.5767	0.5757	0.5806	0.5916	0.5855	0.4137	0.4282	0.4336	0.5852	0.5837	0.609
12.64518	0.624	0.5742	0.5804	0.6376	0.6446	0.6467	0.6413	0.6533	0.6485	0.4646	0.4821	0.4894	0.6523	0.654	0.6811
13.48823	0.6864	0.639	0.6468	0.699	0.7086	0.7176	0.6995	0.7111	0.7078	0.52	0.54	0.5474	0.7114	0.7143	0.7454
14.33117	0.7459	0.725	0.7108	0.766	0.7801	0.7919	0.7536	0.7703	0.774	0.5714	0.5938	0.6021	0.7827	0.788	0.8167
15.17428	0.801	0.7881	0.7717	0.8298	0.8447	0.8524	0.8142	0.8343	0.8365	0.6232	0.6467	0.6576	0.8497	0.8523	0.8811
16.01722	0.8492	0.8445	0.8262	0.8838	0.8983	0.9153	0.8676	0.8887	0.8879	0.6724	0.6976	0.7095	0.9052	0.912	0.9365
16.86032	0.8911	0.8873	0.8699	0.9288	0.9426	0.9534	0.9127	0.9348	0.9338	0.7191	0.7461	0.7591	0.9513	0.9556	0.984
17.70326	0.9282	0.9193	0.8978	0.9714	0.981	0.9905	0.95	0.9706	0.9704	0.762	0.7899	0.8038	0.9896	0.9943	1.0203
18.54638	0.9501	0.9251	0.9099	0.9972	1.0077	1.0128	0.9827	1.0001	1.0022	0.7971	0.8286	0.8438	1.0154	1.0132	1.0385
19.38931	0.9624	0.9286	0.9114	1.0177	1.0217	1.0242	1.0063	1.0247	1.0169	0.8243	0.8597	0.8761	1.0164	1.02	1.0488
20.23235	0.965	0.9261	0.9082	1.0234	1.0271	1.0265	1.0237	1.0329	1.0212	0.8435	0.8818	0.8997	1.0158	1.0177	1.0452
21.0754	0.9616	0.9242	0.9025	1.0225	1.0272	1.0292	1.0278	1.0326	1.0179	0.8524	0.8935	0.9129	1.0113	1.0133	1.0367
21.91834	0.9563	0.9183	0.8956	1.0199	1.0254	1.0283	1.0248	1.0281	1.0108	0.8529	0.8957	0.9161	1.0042	1.0061	1.0291
22.76144	0.9505	0.916	0.8899	1.0189	1.0219	1.0247	1.0192	1.0215	1.004	0.8464	0.8913	0.9121	0.9982	0.9998	1.0231
23.6044	0.9437	0.9103	0.884	1.0108	1.0168	1.0165	1.011	1.0138	0.9972	0.8497	0.8833	0.9044	0.9928	0.9957	1.022
