# Supplementary material for: Exploiting peptide chirality and transport to dissect the complex mechanism of action of host peptides on bacteria
Source: PLoS Genet. 2025 Dec 11;21(12):e1011892. doi: 10.1371/journal.pgen.1011892 (PMC12714254; doi:10.1371/journal.pgen.1011892)
Supplement: S1 Data — (ZIP) [file pgen.1011892.s008.zip › Raw data files/Fig 7B.csv]

Time [hrs]	WT	WT	WT	ΔbacA	ΔbacA	ΔbacA	ΔbacA pSmbacA	ΔbacA pSmbacA	ΔbacA pSmbacA	ΔbacA pMtbacA	ΔbacA pMtbacA	ΔbacA pMtbacA	ΔbacA pBabacA	ΔbacA pBabacA	ΔbacA pBabacA
0	0.1148	0.1195	0.1173	0.1186	0.1145	0.1184	0.1168	0.1128	0.114	0.1163	0.1161	0.1154	0.1129	0.1177	0.1174
0.842964	0.1059	0.11	0.1076	0.1099	0.1106	0.1111	0.1136	0.1108	0.1099	0.1089	0.1085	0.1095	0.1084	0.1095	0.1115
1.68607	0.1079	0.1128	0.1101	0.1118	0.1138	0.1136	0.1165	0.1139	0.1133	0.1115	0.1115	0.1126	0.1108	0.1126	0.1141
2.529034	0.1118	0.1168	0.114	0.1151	0.1175	0.1172	0.1212	0.119	0.1183	0.1156	0.1158	0.117	0.1152	0.1171	0.1186
3.371973	0.117	0.1228	0.1196	0.1189	0.1219	0.1207	0.1282	0.1259	0.1255	0.1211	0.1211	0.1228	0.122	0.1236	0.1254
4.215066	0.1233	0.1298	0.1267	0.1225	0.1262	0.1253	0.1371	0.1351	0.1344	0.1287	0.1293	0.13	0.1299	0.1319	0.1331
5.058047	0.1343	0.1402	0.1361	0.1266	0.1316	0.1307	0.1498	0.1468	0.1475	0.1376	0.142	0.1395	0.141	0.1422	0.1444
5.900982	0.1461	0.1561	0.149	0.1319	0.1402	0.1379	0.169	0.1636	0.1677	0.15	0.1507	0.1524	0.1565	0.1577	0.1599
6.744091	0.1629	0.1765	0.1658	0.1369	0.1453	0.1421	0.1924	0.1856	0.1907	0.1664	0.1667	0.169	0.1763	0.1774	0.1802
7.587028	0.1821	0.1984	0.1858	0.1408	0.148	0.1452	0.2186	0.2118	0.2173	0.1873	0.1871	0.1903	0.2001	0.2015	0.2048
8.430129	0.2033	0.2241	0.2093	0.1436	0.1507	0.1476	0.2493	0.2424	0.2485	0.2118	0.2111	0.2158	0.2277	0.2291	0.2335
9.27307	0.2278	0.2536	0.2367	0.146	0.153	0.1498	0.2859	0.2789	0.2861	0.2405	0.2388	0.2453	0.2605	0.2619	0.2671
10.11605	0.2557	0.2878	0.2681	0.1478	0.1548	0.1514	0.3234	0.3161	0.3238	0.2725	0.2705	0.2787	0.2952	0.2973	0.3027
10.95916	0.2841	0.3212	0.3006	0.1494	0.157	0.1529	0.3656	0.3584	0.3673	0.3094	0.3065	0.3153	0.3337	0.3364	0.344
11.80209	0.3155	0.3586	0.3372	0.1507	0.1587	0.154	0.41	0.4028	0.4131	0.347	0.3439	0.3549	0.3759	0.3774	0.3868
12.64518	0.3478	0.397	0.3744	0.1519	0.1609	0.1553	0.4456	0.4492	0.4539	0.3879	0.3842	0.3961	0.421	0.4207	0.4351
13.48823	0.3804	0.4343	0.4123	0.1526	0.1624	0.1561	0.4921	0.4927	0.4956	0.4288	0.4245	0.4383	0.4624	0.4606	0.476
14.33117	0.4064	0.4678	0.4499	0.1533	0.1647	0.1566	0.5293	0.5298	0.5348	0.4691	0.468	0.4797	0.5011	0.5055	0.5184
15.17428	0.4436	0.4946	0.4761	0.1542	0.1668	0.1574	0.5655	0.5672	0.5759	0.5097	0.5015	0.5204	0.5384	0.5436	0.5552
16.01722	0.4671	0.5245	0.5174	0.1545	0.1688	0.1579	0.5998	0.6032	0.6123	0.5506	0.5416	0.5602	0.5738	0.5793	0.5926
16.86032	0.4959	0.557	0.5472	0.155	0.1707	0.1585	0.6327	0.6401	0.6469	0.5887	0.5798	0.5997	0.6077	0.6158	0.6294
17.70326	0.5234	0.5869	0.5767	0.1555	0.1729	0.1589	0.6643	0.6715	0.6805	0.6285	0.6186	0.6374	0.6405	0.649	0.6612
18.54638	0.5473	0.6156	0.6053	0.1557	0.1753	0.1595	0.693	0.7022	0.7098	0.6649	0.6552	0.6754	0.6743	0.6824	0.6931
19.38931	0.5721	0.6427	0.6361	0.156	0.178	0.1601	0.7217	0.7289	0.7461	0.6993	0.6917	0.7094	0.7011	0.7117	0.7199
20.23235	0.5964	0.6665	0.6561	0.1564	0.1801	0.1602	0.7449	0.7674	0.7641	0.7285	0.7199	0.7371	0.7283	0.738	0.7428
21.0754	0.6122	0.6879	0.6766	0.1563	0.1829	0.1609	0.7784	0.7775	0.7824	0.7502	0.742	0.7601	0.7473	0.7604	0.7637
21.91834	0.6297	0.7041	0.6991	0.1563	0.1857	0.161	0.7985	0.7939	0.8007	0.7666	0.7586	0.7743	0.7646	0.7792	0.7792
22.76144	0.639	0.7179	0.7089	0.1564	0.191	0.1612	0.7962	0.807	0.8135	0.7762	0.7679	0.7845	0.7787	0.7931	0.7916
23.6044	0.6476	0.7281	0.7193	0.1565	0.1969	0.1615	0.8068	0.8179	0.8217	0.7804	0.772	0.7885	0.7892	0.8035	0.8001
