# Supplementary material for: Exploiting peptide chirality and transport to dissect the complex mechanism of action of host peptides on bacteria
Source: PLoS Genet. 2025 Dec 11;21(12):e1011892. doi: 10.1371/journal.pgen.1011892 (PMC12714254; doi:10.1371/journal.pgen.1011892)
Supplement: S1 Data — (ZIP) [file pgen.1011892.s008.zip › Raw data files/Fig 7C.csv]

Time [hrs]	WT	WT	WT	ΔbacA	ΔbacA	ΔbacA	ΔbacA pSmbacA	ΔbacA pSmbacA	ΔbacA pSmbacA	ΔbacA pMtbacA	ΔbacA pMtbacA	ΔbacA pMtbacA	ΔbacA pBabacA	ΔbacA pBabacA	ΔbacA pBabacA
0	0.1153	0.1162	0.115	0.1126	0.1165	0.1117	0.1154	0.1119	0.1126	0.1143	0.1156	0.1151	0.1144	0.1129	0.1175
0.842964	0.1101	0.1095	0.1102	0.1075	0.1098	0.1087	0.1108	0.1109	0.1087	0.1083	0.1071	0.1072	0.1109	0.1086	0.115
1.68607	0.1136	0.1142	0.1127	0.1151	0.1157	0.1124	0.1137	0.1128	0.1111	0.1113	0.1088	0.1098	0.1145	0.1104	0.1176
2.529034	0.1183	0.1175	0.1172	0.1221	0.1221	0.1189	0.1174	0.1159	0.1153	0.1147	0.1112	0.1133	0.1167	0.1147	0.1195
3.371973	0.1246	0.1246	0.1241	0.1313	0.1314	0.1269	0.122	0.121	0.1193	0.1189	0.1147	0.1175	0.1228	0.1194	0.1235
4.215066	0.1327	0.1317	0.1301	0.1416	0.144	0.1382	0.1277	0.1262	0.125	0.1248	0.1191	0.1216	0.1314	0.1251	0.1285
5.058047	0.1417	0.1414	0.1391	0.1581	0.1605	0.1518	0.1323	0.1331	0.1302	0.131	0.1232	0.1259	0.1406	0.1317	0.1351
5.900982	0.1517	0.1519	0.1489	0.1783	0.1816	0.1704	0.1378	0.1407	0.1358	0.1381	0.1283	0.1311	0.1513	0.1419	0.1447
6.744091	0.164	0.1639	0.1612	0.2045	0.2084	0.1954	0.1453	0.1493	0.1428	0.1461	0.1345	0.1374	0.1664	0.1586	0.1605
7.587028	0.181	0.18	0.1765	0.2369	0.2417	0.2276	0.156	0.1597	0.1527	0.1564	0.1451	0.1477	0.1868	0.1811	0.1825
8.430129	0.2024	0.2004	0.1964	0.2776	0.2844	0.2697	0.17	0.1734	0.1658	0.1699	0.1593	0.162	0.2129	0.2076	0.2083
9.27307	0.2299	0.2268	0.2218	0.3245	0.3325	0.3178	0.1863	0.1896	0.1818	0.1866	0.1765	0.1787	0.2431	0.238	0.2387
10.11605	0.2587	0.2548	0.2502	0.3823	0.3926	0.377	0.2047	0.2068	0.1995	0.2057	0.1954	0.1981	0.2741	0.2684	0.2693
10.95916	0.2942	0.2898	0.2853	0.447	0.4592	0.4435	0.2227	0.2227	0.2181	0.2268	0.2156	0.2185	0.3119	0.3055	0.3062
11.80209	0.3322	0.3286	0.3228	0.5188	0.5319	0.519	0.2386	0.239	0.2343	0.2466	0.2366	0.2391	0.3507	0.3425	0.3471
12.64518	0.3736	0.3709	0.3625	0.5924	0.6085	0.5929	0.2528	0.253	0.2485	0.2688	0.2572	0.2599	0.3846	0.3786	0.3873
13.48823	0.4155	0.4129	0.4028	0.6616	0.6799	0.6658	0.264	0.2632	0.2597	0.2893	0.2778	0.2811	0.4133	0.408	0.4228
14.33117	0.4532	0.4522	0.4415	0.7337	0.7546	0.7368	0.2729	0.2708	0.2687	0.3082	0.2963	0.3004	0.4328	0.4294	0.4503
15.17428	0.4816	0.48	0.4685	0.797	0.8211	0.8015	0.2792	0.2763	0.2748	0.3233	0.3115	0.3162	0.4453	0.4424	0.4675
16.01722	0.5023	0.501	0.4909	0.8516	0.8771	0.8569	0.283	0.2793	0.2788	0.334	0.3223	0.3283	0.4508	0.4488	0.4769
16.86032	0.5154	0.5153	0.5044	0.8954	0.9248	0.903	0.2856	0.2812	0.2811	0.3409	0.3293	0.3367	0.4517	0.4508	0.4803
17.70326	0.5224	0.5221	0.5124	0.9307	0.9601	0.9389	0.2877	0.2825	0.2825	0.3449	0.334	0.3418	0.4499	0.4493	0.4792
18.54638	0.5254	0.5253	0.5152	0.9556	0.9862	0.965	0.2886	0.2833	0.2838	0.3464	0.3365	0.3448	0.448	0.4488	0.4766
19.38931	0.526	0.5257	0.5148	0.9701	1.0021	0.9803	0.29	0.2844	0.2843	0.3469	0.3374	0.3464	0.4462	0.4471	0.4741
20.23235	0.5241	0.5243	0.5143	0.9766	1.009	0.9886	0.2913	0.2858	0.2856	0.3476	0.3384	0.3469	0.4454	0.4456	0.4728
21.0754	0.5225	0.5223	0.5133	0.9775	1.0112	0.9913	0.2929	0.2871	0.2869	0.3482	0.3392	0.3475	0.4454	0.4457	0.4714
21.91834	0.5196	0.5199	0.5096	0.9755	1.0102	0.9903	0.2941	0.2882	0.2879	0.3493	0.34	0.3482	0.4456	0.4453	0.4709
22.76144	0.5173	0.5179	0.5081	0.9722	1.0078	0.9887	0.2957	0.2895	0.2892	0.3506	0.342	0.3495	0.4469	0.447	0.4709
23.6044	0.5164	0.5168	0.5073	0.9685	1.0051	0.9856	0.2967	0.2908	0.2902	0.3519	0.3434	0.3506	0.4479	0.4476	0.4715
