# Supplementary material for: Exploiting peptide chirality and transport to dissect the complex mechanism of action of host peptides on bacteria
Source: PLoS Genet. 2025 Dec 11;21(12):e1011892. doi: 10.1371/journal.pgen.1011892 (PMC12714254; doi:10.1371/journal.pgen.1011892)
Supplement: S1 Data — (ZIP) [file pgen.1011892.s008.zip › Raw data files/S1 FigA.csv]

	untreated	untreated	untreated	L-NCR247	L-NCR247	L-NCR247	D-NCR247	D-NCR247	D-NCR247
WT	1.394969	1.456325	1.387564	3.18871	3.925668	3.741392	1.536619	1.519164	1.105552
ΔbacA	0.983753	1.02058	1.016969	7.146156	6.097195	6.471805	0.871518	0.872729	0.84771
