# Supplementary material for: Exploiting peptide chirality and transport to dissect the complex mechanism of action of host peptides on bacteria
Source: PLoS Genet. 2025 Dec 11;21(12):e1011892. doi: 10.1371/journal.pgen.1011892 (PMC12714254; doi:10.1371/journal.pgen.1011892)
Supplement: S1 Data — (ZIP) [file pgen.1011892.s008.zip › Raw data files/S1 FigB.csv]

	untreated	untreated	untreated	L-NCR247	L-NCR247	L-NCR247	D-NCR247	D-NCR247	D-NCR247
WT	0.415117	0.414322	0.454774	2.227281	2.21166	1.588895	0.956412	0.925372	0.976388
ΔbacA	0.506824	0.533456	0.551828	2.720337	2.623346	2.904663	1.168072	1.099786	1.25198
