# Supplementary material for: Exploiting peptide chirality and transport to dissect the complex mechanism of action of host peptides on bacteria
Source: PLoS Genet. 2025 Dec 11;21(12):e1011892. doi: 10.1371/journal.pgen.1011892 (PMC12714254; doi:10.1371/journal.pgen.1011892)
Supplement: S1 Data — (ZIP) [file pgen.1011892.s008.zip › Raw data files/S2 FigA.csv]

	untreated	untreated	untreated	L-NCR247	L-NCR247	L-NCR247	D-NCR247	D-NCR247	D-NCR247
WT	0.467682	0.572179	0.450037	0.114381	0.125336	0.109802	0.257207	0.248421	0.241903
ΔbacA	0.312409	0.346234	0.34722	0.246685	0.23085	0.222004	0.184583	0.183559	0.179271
