# Supplementary material for: Exploiting peptide chirality and transport to dissect the complex mechanism of action of host peptides on bacteria
Source: PLoS Genet. 2025 Dec 11;21(12):e1011892. doi: 10.1371/journal.pgen.1011892 (PMC12714254; doi:10.1371/journal.pgen.1011892)
Supplement: S1 Data — (ZIP) [file pgen.1011892.s008.zip › Raw data files/S2 FigB.csv]

	untreated	untreated	untreated	L-NCR247	L-NCR247	L-NCR247	D-NCR247	D-NCR247	D-NCR247
WT	0.00248	0.002341	0.002773	0.007799	0.008026	0.00811	0.010707	0.011382	0.010984
ΔbacA	0.001946	0.001678	0.002204	0.003258	0.003345	0.00323	0.002249	0.002413	0.002452
