# Supplementary material for: Exploiting peptide chirality and transport to dissect the complex mechanism of action of host peptides on bacteria
Source: PLoS Genet. 2025 Dec 11;21(12):e1011892. doi: 10.1371/journal.pgen.1011892 (PMC12714254; doi:10.1371/journal.pgen.1011892)
Supplement: S1 Data — (ZIP) [file pgen.1011892.s008.zip › Raw data files/S2 FigC.csv]

	untreated	untreated	untreated	L-NCR247	L-NCR247	L-NCR247	D-NCR247	D-NCR247	D-NCR247
WT	0.112678	0.119521	0.122587	2.193419	2.269112	2.10282	3.891323	3.960435	3.977865
ΔbacA	0.148078	0.165042	0.155307	0.195125	0.217777	0.234332	0.512553	0.513342	0.556399
