# Supplementary material for: Exploiting peptide chirality and transport to dissect the complex mechanism of action of host peptides on bacteria
Source: PLoS Genet. 2025 Dec 11;21(12):e1011892. doi: 10.1371/journal.pgen.1011892 (PMC12714254; doi:10.1371/journal.pgen.1011892)
Supplement: S1 Data — (ZIP) [file pgen.1011892.s008.zip › Raw data files/S2 FigE.csv]

	untreated	untreated	untreated	L-NCR247	L-NCR247	L-NCR247	D-NCR247	D-NCR247	D-NCR247
prf (empty)	0.567088	0.572253	0.558921	0.547183	0.532782	0.543446	0.616357	0.692419	0.577927
prf-bacA	0.464195	0.416073	0.412357	1.692891	1.778498	1.632857	3.115099	2.948236	2.94333
prf-bacA (R389G)	0.613885	0.573061	0.53614	1.493557	1.661344	1.717309	3.306275	3.595623	3.355641
prf-bacA (E207A)	0.451377	0.47178	0.469077	0.771255	0.684727	0.653793	0.736415	0.856849	0.610484
