# Supplementary material for: Exploiting peptide chirality and transport to dissect the complex mechanism of action of host peptides on bacteria
Source: PLoS Genet. 2025 Dec 11;21(12):e1011892. doi: 10.1371/journal.pgen.1011892 (PMC12714254; doi:10.1371/journal.pgen.1011892)
Supplement: S1 Data — (ZIP) [file pgen.1011892.s008.zip › Raw data files/S3 FigC.csv]

No Peptide	40 μm LL37	50 μM LL37	40 μM L-NCR247	50 μM L-NCR247
50502	23866	16824	3432	699
50061	21762	16256	3195	695
49523	21681	16168	3212	689
50861	24055	17944	3577	769
