# Supplementary material for: Exploiting peptide chirality and transport to dissect the complex mechanism of action of host peptides on bacteria
Source: PLoS Genet. 2025 Dec 11;21(12):e1011892. doi: 10.1371/journal.pgen.1011892 (PMC12714254; doi:10.1371/journal.pgen.1011892)
Supplement: S1 Data — (ZIP) [file pgen.1011892.s008.zip › Raw data files/S4 Fig.csv]

Time (in min)	untreated	untreated	untreated	L-NCR247 (5 μM)	L-NCR247 (5 μM)	L-NCR247 (5 μM)	L-NCR247 (5.5 μM)	L-NCR247 (5.5 μM)	L-NCR247 (5.5 μM)	L-NCR247 (6 μM)	L-NCR247 (6 μM)	L-NCR247 (6 μM)
0	0.1029	0.1045	0.1106	0.1085	0.11	0.1082	0.1071	0.1046	0.1066	0.1048	0.1044	0.1057
60	0.1059	0.1086	0.1144	0.1083	0.1087	0.1085	0.1067	0.105	0.1073	0.1043	0.105	0.1052
120	0.1093	0.1132	0.1185	0.1119	0.1129	0.1122	0.1059	0.1038	0.1078	0.1031	0.1044	0.105
180	0.1145	0.1201	0.1241	0.1173	0.1184	0.118	0.1055	0.1037	0.1083	0.103	0.1044	0.1048
240	0.1219	0.1292	0.131	0.1255	0.1273	0.1258	0.1061	0.1036	0.109	0.1025	0.1046	0.1054
300	0.1312	0.1409	0.1419	0.1358	0.139	0.1372	0.1062	0.104	0.11	0.1029	0.1048	0.1055
360	0.1432	0.1566	0.1576	0.1462	0.1511	0.1485	0.1065	0.1039	0.111	0.1028	0.1048	0.1057
420	0.1577	0.1746	0.1761	0.1604	0.163	0.1594	0.1073	0.1044	0.1122	0.1031	0.1054	0.1057
480	0.1755	0.198	0.1998	0.1742	0.1779	0.1737	0.1076	0.1044	0.1138	0.103	0.1055	0.1058
540	0.2002	0.2299	0.2326	0.1928	0.1971	0.1913	0.1083	0.1046	0.1158	0.1028	0.1053	0.1059
600	0.2329	0.2734	0.2776	0.209	0.2123	0.2051	0.1091	0.1048	0.1189	0.1029	0.1054	0.106
660	0.2762	0.333	0.3407	0.2223	0.2281	0.2194	0.11	0.1051	0.1219	0.1028	0.1053	0.1062
720	0.3324	0.4139	0.4265	0.2378	0.2423	0.2332	0.1112	0.1053	0.126	0.1028	0.1057	0.1063
780	0.4054	0.4949	0.5149	0.2541	0.2613	0.25	0.1129	0.1056	0.1315	0.1029	0.1059	0.1066
840	0.4819	0.5906	0.6192	0.2728	0.2809	0.2685	0.115	0.106	0.1382	0.1028	0.1058	0.1066
900	0.5769	0.6901	0.7321	0.2858	0.2922	0.2785	0.1174	0.1062	0.1453	0.103	0.1059	0.1068
960	0.6692	0.7896	0.8447	0.2997	0.303	0.2898	0.121	0.1067	0.1526	0.1031	0.1059	0.1069
1020	0.7672	0.9202	0.9526	0.3146	0.3166	0.3023	0.1251	0.107	0.1598	0.103	0.106	0.1071
1080	0.8916	1.0109	1.0343	0.3315	0.3344	0.3183	0.1302	0.1073	0.1687	0.1029	0.106	0.107
1140	1.0161	1.0806	1.0773	0.3458	0.3513	0.3342	0.1365	0.108	0.1789	0.1028	0.1062	0.1072
1200	1.1222	1.1642	1.1519	0.356	0.3643	0.3422	0.1432	0.1089	0.1903	0.1029	0.1059	0.1073
1260	1.2066	1.2333	1.2187	0.3664	0.3844	0.3596	0.1506	0.1096	0.1971	0.103	0.1064	0.1075
1320	1.2583	1.2807	1.2608	0.3771	0.4094	0.3793	0.1567	0.1104	0.2022	0.103	0.1062	0.1075
1380	1.3106	1.3048	1.2799	0.3871	0.442	0.3944	0.1639	0.112	0.2071	0.103	0.1062	0.1075
1440	1.3447	1.3175	1.2927	0.4037	0.4553	0.4313	0.1732	0.1136	0.2124	0.103	0.1062	0.1079
1500	1.3845	1.3332	1.3092	0.4234	0.471	0.4657	0.1831	0.1154	0.218	0.1031	0.1062	0.1078
1560	1.4126	1.3394	1.3171	0.458	0.5024	0.4956	0.191	0.1176	0.2237	0.1032	0.106	0.1079
