# Supplementary material for: Exploiting peptide chirality and transport to dissect the complex mechanism of action of host peptides on bacteria
Source: PLoS Genet. 2025 Dec 11;21(12):e1011892. doi: 10.1371/journal.pgen.1011892 (PMC12714254; doi:10.1371/journal.pgen.1011892)
Supplement: S1 Data — (ZIP) [file pgen.1011892.s008.zip › Raw data files/S5 FigC.csv]

Time [hrs]	ΔbacA pbacA untreated	ΔbacA pbacA untreated	ΔbacA pbacA L-NCR247	ΔbacA pbacA L-NCR247	ΔbacA pbacA D-NCR247	ΔbacA pbacA D-NCR247	ΔbacA pbacAR389G untreated	ΔbacA pbacAR389G untreated	ΔbacA pbacAR389G L-NCR247	ΔbacA pbacAR389G L-NCR247	ΔbacA pbacAR389G D-NCR247	ΔbacA pbacAR389G D-NCR247
0	0.120567	0.003355	0.117167	0.001877	0.1159	0.00291	0.1218	0.001473	0.116567	0.002219	0.1169	0.001609
0.848294	0.1193	0.000624	0.114933	0.001137	0.113933	0.000709	0.118167	0.000306	0.114067	0.000208	0.115467	0.004952
1.696593	0.1243	0.000608	0.1187	0.001058	0.116867	0.001102	0.1233	0.000265	0.117233	0.000306	0.1148	0.005027
2.545011	0.129333	0.000577	0.123	0.001039	0.120267	0.00125	0.1287	0.0002	0.121733	0.0000577	0.114667	0.004536
3.393588	0.137367	0.000643	0.1262	0.000755	0.124333	0.001724	0.136633	0.0000577	0.1275	0.001217	0.115	0.005384
4.242145	0.1471	0.000624	0.131367	0.001168	0.128733	0.002084	0.146867	0.000252	0.1332	0.001836	0.1164	0.005546
5.090433	0.160333	0.000751	0.1385	0.000529	0.132867	0.002001	0.1609	0.0003	0.139367	0.001877	0.118333	0.005692
5.938724	0.1766	0.000964	0.146667	0.002303	0.1369	0.002207	0.177833	0.000208	0.146067	0.001595	0.119833	0.006123
6.787278	0.195133	0.001234	0.155167	0.00206	0.140667	0.002219	0.1978	0.000265	0.152167	0.001935	0.121533	0.006034
7.635858	0.217067	0.001301	0.1676	0.001308	0.145033	0.002401	0.220967	0.000839	0.158933	0.002303	0.122467	0.006072
8.484169	0.241733	0.001601	0.177867	0.002055	0.149867	0.003459	0.2469	0.001082	0.1664	0.002816	0.123733	0.005677
9.33247	0.2712	0.002052	0.190533	0.001858	0.153933	0.003647	0.2788	0.001389	0.1746	0.003593	0.126067	0.006728
10.18086	0.297067	0.001724	0.2055	0.002022	0.158033	0.004366	0.302567	0.001069	0.183333	0.004623	0.127167	0.007184
11.02945	0.32	0.002326	0.2186	0.002339	0.161633	0.005181	0.329433	0.00206	0.1928	0.005724	0.128533	0.007129
11.87801	0.345133	0.002775	0.231167	0.000208	0.163633	0.005417	0.356433	0.002715	0.203	0.006673	0.129533	0.007032
12.72631	0.368333	0.002511	0.246233	0.001882	0.165733	0.005886	0.381367	0.004008	0.213667	0.007433	0.130833	0.007229
13.57461	0.3868	0.00275	0.259433	0.000709	0.166367	0.005968	0.401733	0.00486	0.224567	0.007731	0.131433	0.006908
14.42293	0.399833	0.002902	0.2741	0.000872	0.166533	0.006543	0.4168	0.005957	0.2359	0.007927	0.132233	0.006178
15.27149	0.406633	0.003134	0.287633	0.001858	0.166833	0.007786	0.426267	0.006298	0.247567	0.007995	0.135167	0.005054
16.12005	0.409567	0.003139	0.295767	0.00175	0.1663	0.008486	0.432167	0.00662	0.2589	0.008374	0.1368	0.00454
16.96836	0.41	0.003554	0.300867	0.002517	0.1654	0.009608	0.435133	0.006914	0.2706	0.00873	0.138967	0.004424
17.81665	0.408533	0.003617	0.306733	0.002303	0.164667	0.010267	0.436233	0.007074	0.282067	0.008787	0.1413	0.004877
18.66495	0.405767	0.00363	0.310867	0.003002	0.164033	0.011617	0.436233	0.007855	0.290667	0.006357	0.144067	0.005262
19.51348	0.402267	0.003814	0.314233	0.002542	0.163367	0.012667	0.433733	0.007508	0.298933	0.003754	0.147133	0.005405
20.36204	0.399133	0.004114	0.315367	0.003707	0.162567	0.013606	0.4311	0.007539	0.304667	0.004196	0.150033	0.005217
21.21059	0.396467	0.004438	0.315933	0.004087	0.161933	0.014145	0.428467	0.008004	0.3103	0.003894	0.1553	0.006798
22.05891	0.3944	0.004331	0.3159	0.004403	0.1609	0.014632	0.4256	0.00815	0.316067	0.003528	0.161467	0.008846
22.90722	0.392833	0.004524	0.315933	0.004148	0.1605	0.015907	0.423033	0.008285	0.3199	0.002858	0.168267	0.010325
23.75578	0.392233	0.004701	0.315633	0.004692	0.1597	0.016718	0.4208	0.008323	0.323933	0.000153	0.178767	0.014687
